# Supplementary material for: Stabilization of G-quadruplex DNA structures in Schizosaccharomyces pombe causes single-strand DNA lesions and impedes DNA replication
Source: Nucleic Acids Res. 2020 Oct 12;48(19):10998–1015. doi: 10.1093/nar/gkaa820 (PMC7641769; doi:10.1093/nar/gkaa820)
Supplement: gkaa820_Supplemental_Files [file gkaa820_supplemental_files.zip]

Archive with 4 entries (4 files):
- Supplementary data_revised.pdf
- Supporting file 1.xlsx
- Supporting file 2.xlsx
- Supporting file 3.xlsx
