# Supplementary material for: Stabilization of G-quadruplex DNA structures in Schizosaccharomyces pombe causes single-strand DNA lesions and impedes DNA replication
Source: Nucleic Acids Res. 2020 Oct 12;48(19):10998–1015. doi: 10.1093/nar/gkaa820 (PMC7641769; doi:10.1093/nar/gkaa820)
Supplement: gkaa820_Supplemental_Files [file gkaa820_supplemental_files.zip › Supporting file 1.xlsx]

## Sheet: Cdc20
Chr	Start	End	IDR_value	local_IDR	global_IDR	Start_rep1	End_rep1	p-value_rep1	Summit_rep1	Start_rep2	End_rep2	p-value_rep2	Summit_rep2
I	101316	104216	1000	2.14	2.61	101316	104216	17.2126	1377	101322	104175	16.5156	1412
I	186743	187525	859	1.57	2.07	186743	187525	14.3058	408	186767	187473	12.6499	223
I	236560	239717	834	1.51	2.01	236570	239717	27.9405	2918	236560	239714	13.4456	629
I	338907	341849	1000	4.64	5	338948	341849	41.4321	328	338907	341824	49.8447	388
I	439224	439695	1000	2.01	2.55	439224	439689	16.6787	269	439306	439695	15.4248	187
I	480388	481231	1000	2.38	2.91	480388	481231	18.0305	761	480820	481204	18.8182	323
I	516475	518498	1000	2.2	2.68	516475	518466	19.5174	1707	516643	518498	15.6434	1525
I	527206	528367	1000	4.79	5	527206	528367	40.1355	819	527332	528307	60.2444	317
I	762874	763422	855	1.56	2.06	762874	763422	13.7714	257	762886	763318	15.0298	268
I	897566	898952	1000	2.21	2.69	897566	898952	17.3329	726	897595	898935	17.3224	641
I	958685	959686	917	1.71	2.21	958730	959684	14.987	647	958685	959686	13.6962	719
I	995353	996907	1000	1.88	2.42	995353	996904	21.772	650	995397	996907	13.8667	638
I	1002474	1003457	1000	2.77	3.27	1002474	1003442	20.4716	566	1002539	1003457	21.8738	499
I	1074388	1076859	943	1.77	2.27	1074388	1076859	14.7712	740	1074401	1076822	15.862	1817
I	1077770	1078716	1000	2.06	2.58	1077818	1078691	16.1343	361	1077770	1078716	22.2659	432
I	1096270	1096755	1000	3.55	4.09	1096270	1096755	29.1644	183	1096308	1096731	27.3431	153
I	1150028	1151220	1000	3.22	3.67	1150028	1151220	23.1774	242	1150055	1151094	26.6593	249
I	1166803	1167279	894	1.64	2.15	1166803	1167279	14.5372	264	1166823	1167203	13.5334	185
I	1182859	1185181	907	1.68	2.18	1182859	1185181	14.8393	1872	1182890	1185158	13.5897	840
I	1200549	1205345	1000	3.07	3.57	1200549	1205345	24.3103	536	1200577	1205334	22.4969	523
I	1234468	1235460	1000	2.6	3.08	1234471	1235460	19.6521	738	1234468	1235447	19.6839	809
I	1285709	1286657	1000	2.93	3.44	1285709	1286657	22.7132	401	1285726	1286649	21.4721	461
I	1306613	1309617	1000	2.2	2.68	1306613	1309607	17.4046	1938	1306658	1309617	17.016	1928
I	1438359	1438949	1000	2.24	2.73	1438371	1438949	17.5242	332	1438359	1438928	17.0977	304
I	1455296	1456452	851	1.55	2.05	1455296	1456439	14.9445	718	1455338	1456452	11.5995	486
I	1478619	1481833	993	1.87	2.39	1478621	1481824	15.7694	827	1478619	1481833	14.7178	938
I	1482842	1485221	1000	2.16	2.63	1482842	1485221	17.9868	333	1482850	1485220	45.2507	2186
I	1494012	1494549	1000	2.35	2.86	1494012	1494547	18.8768	268	1494014	1494549	17.2112	252
I	1511002	1512242	1000	1.89	2.43	1511002	1512236	15.7359	184	1511030	1512242	25.224	184
I	1527032	1527396	1000	2.59	3.08	1527037	1527330	18.5638	113	1527032	1527396	24.5093	119
I	1539531	1540220	1000	2.29	2.78	1539531	1540220	17.409	461	1539645	1540214	18.7722	429
I	1542927	1544816	1000	3.31	3.75	1542938	1544812	26.7268	1534	1542927	1544816	24.9867	1515
I	1571557	1572365	890	1.64	2.14	1571557	1571945	16.544	176	1571575	1572365	12.0541	146
I	1596122	1597559	970	1.83	2.34	1596122	1597559	15.0754	823	1596136	1597489	18.3183	1142
I	1667165	1669357	901	1.66	2.17	1667211	1669338	15.2198	1715	1667165	1669357	12.9034	1795
I	1704406	1704707	1000	3.23	3.69	1704406	1704699	22.348	176	1704434	1704707	32.3278	150
I	1710527	1712430	1000	2.44	2.95	1710618	1712430	18.1207	856	1710527	1712400	20.3645	981
I	1712817	1714428	1000	2.91	3.39	1712817	1714428	20.946	626	1713186	1714310	24.2833	954
I	1756071	1756587	1000	5	5	1756074	1756587	59.7937	336	1756071	1756564	49.0795	340
I	1757126	1758074	1000	4.54	4.91	1757126	1758074	51.7058	150	1757153	1757937	37.2815	124
I	1897767	1899020	833	1.5	2.01	1897767	1899020	15.1168	671	1897830	1899007	11.2325	593
I	1944458	1945611	927	1.74	2.23	1944506	1945611	15.63	352	1944458	1945183	13.299	410
I	1954961	1955574	836	1.51	2.02	1954961	1955573	13.5294	256	1954994	1955574	14.7149	218
I	1957075	1957435	1000	1.91	2.45	1957084	1957427	15.5668	128	1957075	1957435	16.1432	137
I	1972890	1974051	1000	3.25	3.71	1972890	1974045	23.1596	470	1972992	1974051	27.322	370
I	2106033	2110134	1000	3.08	3.58	2106033	2110132	26.6413	257	2106049	2110134	22.0164	279
I	2201047	2201508	1000	2.07	2.59	2201086	2201496	20.5422	321	2201047	2201508	14.6814	374
I	2247639	2248430	1000	2.15	2.62	2247639	2248430	18.2771	474	2247663	2248419	15.6561	455
I	2439516	2441489	1000	2.42	2.95	2439540	2441489	19.1861	1051	2439516	2441453	17.4499	1069
I	2446322	2447621	1000	3.74	4.22	2446322	2447621	28.1374	886	2446358	2447574	31.2217	845
I	2507316	2509015	872	1.59	2.1	2507333	2509015	14.9611	955	2507316	2509006	12.175	1018
I	2545262	2546753	984	1.85	2.37	2545262	2546740	19.7616	1040	2545265	2546753	13.4719	895
I	2625088	2626113	880	1.61	2.12	2625155	2626113	14.2201	799	2625088	2626098	18.4758	903
I	2706235	2706604	1000	2.7	3.21	2706235	2706604	22.3999	172	2706250	2706585	18.4758	127
I	2709512	2709908	1000	2.19	2.67	2709577	2709908	19.4435	157	2709512	2709861	15.4248	223
I	2745425	2746683	1000	3.3	3.72	2745425	2746681	26.8747	582	2745445	2746683	24.7982	561
I	2792307	2793745	975	1.84	2.35	2792307	2793742	16.4023	778	2792317	2793745	13.7953	337
I	2795272	2796110	1000	3.16	3.63	2795278	2796110	22.9421	266	2795272	2796098	26.0761	273
I	2936282	2936677	1000	2.37	2.89	2936282	2936677	27.2246	171	2936317	2936656	16.59	136
I	2938643	2939730	1000	2.35	2.85	2938687	2939730	21.5531	613	2938643	2939618	16.2359	509
I	2992583	2994515	904	1.67	2.18	2992583	2994515	14.3986	386	2992616	2994489	14.3658	358
I	3003591	3004760	1000	2.26	2.76	3003601	3004760	18.4987	651	3003591	3004681	16.4727	666
I	3006021	3007773	1000	1.94	2.48	3006021	3007773	15.5225	487	3006084	3007384	17.6581	332
I	3019160	3020329	1000	1.98	2.51	3019160	3020047	22.3764	613	3019222	3020329	14.3639	548
I	3047609	3050884	873	1.59	2.1	3047610	3050850	13.9601	2534	3047609	3050884	14.7782	2535
I	3068986	3071071	1000	1.92	2.46	3068986	3071067	16.0883	1169	3069296	3071071	15.0467	1097
I	3107759	3108796	882	1.62	2.13	3107768	3108752	14.1568	785	3107759	3108796	17.4076	770
I	3135952	3136488	954	1.79	2.3	3135968	3136488	15.0084	265	3135952	3136455	15.2341	292
I	3237542	3238376	1000	2.91	3.41	3237542	3238312	20.7345	489	3237589	3238376	24.8065	396
I	3239354	3239737	997	1.88	2.4	3239354	3239737	17.0174	167	3239369	3239722	13.8554	183
I	3261443	3261943	853	1.56	2.06	3261443	3261923	16.758	191	3261455	3261943	11.3906	258
I	3303540	3310274	1000	2.21	2.69	3303540	3310256	19.2112	654	3303669	3310274	15.7547	1120
I	3319195	3320182	1000	2.25	2.75	3319195	3320182	17.2183	407	3319268	3320075	18.796	348
I	3337662	3338680	869	1.59	2.09	3337662	3338680	14.2451	435	3337754	3338613	13.0542	284
I	3394849	3395879	1000	3.47	3.97	3394849	3395828	25.9172	538	3394854	3395879	29.0362	541
I	3400438	3401560	974	1.84	2.35	3400438	3401560	16.7077	452	3400439	3401514	13.6194	390
I	3410956	3412043	928	1.74	2.24	3410973	3412043	19.7226	319	3410956	3411894	12.8803	296
I	3414827	3415303	1000	2.23	2.72	3414827	3415303	22.4034	213	3414878	3415269	15.6477	144
I	3436220	3437251	1000	2.47	2.98	3436244	3437251	20.9432	354	3436220	3437226	17.3027	358
I	3496227	3497031	1000	4.46	4.84	3496227	3497031	44.0095	256	3496353	3497015	41.9288	130
I	3499581	3503254	1000	1.94	2.48	3499592	3503254	18.2636	3194	3499581	3502994	13.9588	311
I	3549766	3551648	1000	2.38	2.9	3550356	3551648	17.4931	401	3549766	3551629	23.0954	161
I	3576990	3577484	1000	3.36	3.79	3576996	3577484	23.4642	112	3576990	3577467	28.7245	110
I	3591794	3592176	1000	4	4.5	3591794	3592176	32.6446	156	3591850	3592139	32.6315	121
I	3646361	3648376	1000	2.65	3.15	3646361	3648376	20.1968	911	3646399	3648303	19.803	1460
I	3655164	3656772	1000	4.43	4.78	3655164	3656772	44.5833	810	3655447	3656768	40.1597	528
I	3722513	3723659	1000	2.8	3.32	3722513	3723645	21.2715	680	3722519	3723659	21.1402	698
I	3744141	3745241	1000	2.66	3.16	3744141	3745241	19.9133	451	3744149	3744802	20.1484	433
I	3844284	3846519	1000	2.61	3.1	3844284	3846499	18.8203	1081	3844308	3846519	24.4448	1019
I	3875981	3876553	1000	2.56	3.07	3875981	3876551	18.8435	349	3875987	3876553	21.4116	350
I	3887628	3891979	1000	3.4	3.85	3887933	3891942	25.5778	858	3887628	3891979	27.7292	918
I	3963862	3964806	1000	2.81	3.33	3963869	3964806	23.4627	211	3963862	3964791	19.3516	266
I	3985997	3990655	1000	3.93	4.43	3985997	3990655	28.1284	3017	3986096	3990593	44.0785	2921
I	3991261	3992071	1000	2.85	3.36	3991261	3992071	20.2194	390	3991272	3992039	26.1248	378
I	3992599	3993738	865	1.58	2.09	3992599	3993738	13.937	775	3992689	3993731	14.6996	840
I	4007580	4010433	1000	4.79	5	4007580	4010431	41.0545	665	4007584	4010433	58.5191	665
I	4061555	4064429	852	1.55	2.05	4061555	4064397	14.8918	1006	4061559	4064429	11.7084	283
I	4096324	4097061	1000	5	5	4096324	4097061	92.6037	193	4096329	4096989	95.0582	187
I	4097443	4098955	1000	2.52	3.03	4097443	4098668	20.9993	320	4097457	4098955	17.4937	296
I	4109669	4110931	1000	2.95	3.45	4109669	4110931	22.5711	814	4109781	4110874	22.0083	629
I	4140475	4142545	1000	2.5	3.01	4140475	4142544	20.6807	1407	4140554	4142545	17.4034	1312
I	4154416	4155070	1000	3.32	3.76	4154416	4155057	22.7364	475	4154517	4155070	30.8181	371
I	4175796	4177866	891	1.64	2.15	4175796	4177866	15.4054	1642	4176365	4177850	12.4415	1101
I	4207998	4208780	1000	1.93	2.46	4208050	4208780	15.499	588	4207998	4208770	17.3212	618
I	4226857	4230251	1000	2.02	2.56	4226857	4230251	17.4073	1313	4227191	4229694	14.7786	1000
I	4268560	4269050	1000	2.95	3.46	4268560	4269050	21.3958	200	4268607	4269041	24.0536	149
I	4286764	4287450	910	1.68	2.19	4286764	4287444	16.4152	234	4286795	4287450	12.4286	340
I	4316098	4317428	1000	2.78	3.28	4316098	4317428	22.0224	294	4316224	4317420	20.0236	344
I	4415095	4417509	1000	2.61	3.11	4415095	4417509	29.2345	1930	4415110	4417489	17.77	1051
I	4424078	4426502	1000	2.99	3.53	4424078	4426502	24.1027	1632	4424448	4426431	21.7227	1103
I	4431386	4433636	1000	2.02	2.55	4431386	4433636	18.3369	1708	4431456	4433631	14.5523	1763
I	4434452	4435106	1000	2.24	2.74	4434462	4435080	19.0566	390	4434452	4435106	16.0301	357
I	4467997	4468731	1000	2.32	2.82	4467997	4468731	17.4034	390	4468091	4468728	21.1194	313
I	4492111	4494886	937	1.75	2.26	4492151	4494886	16.6191	2383	4492111	4494811	12.9355	2275
I	4516270	4517049	1000	3.88	4.39	4516270	4517049	34.2182	463	4516402	4517029	29.7052	355
I	4529631	4530833	1000	4.43	4.81	4529631	4530833	39.247	145	4529637	4530828	45.1277	137
I	4551912	4552442	876	1.6	2.11	4551912	4552412	15.3649	317	4551966	4552442	12.0045	226
I	4697708	4701148	1000	2.8	3.31	4697708	4701148	22.4306	2480	4697804	4701021	19.8136	2141
I	4715338	4716198	1000	3.57	4.12	4715338	4716198	28.1888	121	4715354	4715812	28.0665	102
I	4722095	4722619	1000	2.22	2.71	4722095	4722619	17.0118	349	4722107	4722590	18.8352	349
I	4723356	4724998	1000	2.15	2.62	4723356	4724994	16.678	820	4723372	4724998	18.4421	534
I	4767925	4768671	981	1.84	2.36	4767925	4768671	15.1239	576	4768051	4768633	16.869	325
I	4860099	4861244	893	1.64	2.15	4860099	4861231	14.5082	671	4860103	4861244	13.612	628
I	4880879	4881374	972	1.83	2.34	4880879	4881374	15.8896	268	4880943	4881373	14.0721	154
I	4890359	4891268	959	1.8	2.31	4890359	4891268	15.4827	684	4890744	4891195	14.2748	317
I	4910943	4914855	1000	2.97	3.49	4910946	4914855	22.6623	2562	4910943	4914805	22.2576	2603
I	4918523	4919009	1000	5	5	4918523	4919009	56.2251	165	4918537	4918988	52.1393	150
I	4935838	4937321	1000	2.69	3.2	4935919	4937321	27.6709	801	4935838	4937309	17.9969	859
I	4958100	4960883	898	1.65	2.16	4958100	4960836	14.323	1356	4958102	4960883	18.195	1016
I	5018036	5019062	1000	1.99	2.52	5018036	5019062	17.1318	497	5018100	5019023	14.7079	701
I	5085626	5087623	835	1.51	2.01	5085648	5087623	14.3594	366	5085626	5087593	11.5878	401
I	5157532	5157996	1000	2.65	3.14	5157538	5157971	19.4724	319	5157532	5157996	21.3115	312
I	5173260	5174967	1000	2	2.54	5173366	5174928	15.9582	736	5173260	5174967	23.9242	824
I	5244332	5245564	946	1.77	2.28	5244356	5245564	15.4827	398	5244332	5245467	13.904	983
I	5262806	5263547	1000	2.52	3.03	5262806	5263547	20.2348	235	5262816	5263468	17.7693	296
I	5314823	5316035	1000	3.99	4.46	5314827	5316035	30.6778	683	5314823	5315963	33.6398	708
I	5325442	5327799	1000	2.32	2.82	5326011	5327799	18.1175	1254	5325442	5327778	17.4555	1622
I	5368875	5369392	1000	3.5	4.02	5368875	5369392	25.2166	318	5368890	5369375	29.9462	314
I	5387773	5388180	1000	1.9	2.43	5387775	5388179	18.2989	221	5387773	5388180	13.7021	219
I	5401326	5402260	908	1.68	2.19	5401326	5402227	18.0134	356	5401364	5402260	12.3646	352
I	5415176	5416663	1000	2.2	2.67	5415194	5416646	16.8471	518	5415176	5416663	19.4879	420
I	5425118	5425948	956	1.79	2.3	5425147	5425943	17.8873	585	5425118	5425948	13.0358	634
II	72204	73004	881	1.61	2.12	72204	73004	14.6779	347	72235	72973	12.7602	301
II	163225	163727	1000	2.35	2.86	163232	163727	18.6569	310	163225	163708	17.3486	329
II	204883	205452	1000	2.92	3.42	204885	205451	21.4642	271	204883	205452	22.8626	289
II	215640	216999	839	1.52	2.02	215640	216999	15.9327	663	215669	216979	11.1867	494
II	257399	257990	914	1.7	2.2	257399	257979	14.4214	112	257431	257990	17.6464	88
II	258781	260008	1000	2.99	3.51	258781	260008	21.5305	874	258792	260008	24.3308	875
II	267986	269009	1000	2.27	2.77	267986	268954	21.3607	306	268055	269009	15.8433	252
II	285253	285846	1000	3.62	4.16	285253	285830	25.1896	152	285270	285846	36.8113	148
II	344117	344668	862	1.57	2.08	344125	344572	16.3515	216	344117	344668	11.4847	226
II	351583	353952	1000	3.69	4.19	351583	353938	26.647	1217	351674	353952	35.779	1372
II	355854	356366	982	1.85	2.37	355854	356148	15.6681	118	355876	356366	26.6836	97
II	413936	414754	1000	2.18	2.65	413936	414704	17.2055	180	413955	414754	17.1831	140
II	442620	443609	889	1.64	2.14	442638	443585	14.3	495	442620	443609	14.0308	567
II	465654	467800	1000	2.13	2.6	465664	467800	17.7873	501	465654	467762	15.7767	509
II	516406	518895	1000	3.49	3.99	516406	518445	28.4536	632	516406	518895	26.8756	628
II	526106	528550	831	1.49	2	526106	528550	14.0412	468	526128	528509	11.7283	466
II	535614	536124	863	1.57	2.08	535614	536124	13.9685	178	535644	536069	13.7816	146
II	578743	579741	1000	4.02	4.59	578743	579741	30.7285	478	578764	579733	33.654	486
II	601252	602704	1000	2.14	2.61	601266	602704	17.7797	371	601252	602271	15.7952	619
II	603543	604039	1000	2.48	2.99	603543	604036	23.7692	225	603603	604039	16.9975	165
II	622796	623965	1000	2.36	2.87	622796	623965	18.1968	824	623354	623935	17.838	286
II	625590	626623	1000	5	5	625590	626623	50.5329	586	625594	626615	54.3921	580
II	627314	627786	1000	5	5	627314	627784	55.4027	168	627322	627786	57.445	161
II	669886	670377	1000	1.94	2.47	669886	670360	21.839	242	669916	670377	14.0807	225
II	677548	678340	1000	1.9	2.43	677548	678340	15.7879	162	677555	678175	15.2566	175
II	715106	716710	838	1.51	2.02	715106	716710	13.9557	174	715129	715593	12.471	327
II	819695	820688	952	1.78	2.29	819695	820688	14.8727	384	819696	820625	18.0501	362
II	841617	845885	1000	2.29	2.78	841617	845821	22.135	340	841627	845885	15.8701	936
II	887277	888056	1000	2.61	3.12	887277	888056	20.7173	103	887280	887777	18.4758	134
II	960589	963320	929	1.74	2.24	960589	963320	14.8816	963	960636	963252	14.5741	143
II	1043882	1044540	1000	2.53	3.04	1043882	1044540	18.2705	252	1043951	1044519	27.5002	197
II	1106447	1108900	962	1.8	2.32	1106447	1108900	16.9307	1108	1106467	1108897	13.282	852
II	1268064	1268644	1000	2.31	2.81	1268064	1268644	17.3289	313	1268070	1268622	23.9286	345
II	1269209	1272199	877	1.6	2.11	1269209	1272199	14.7002	1198	1269239	1272184	12.4813	1233
II	1307486	1309499	1000	3.55	4.07	1307486	1309484	27.0786	1400	1307496	1309499	28.9171	1345
II	1395902	1397658	921	1.72	2.22	1395902	1397395	14.569	770	1396077	1397658	15.3327	610
II	1447959	1449033	1000	2.45	2.97	1447970	1449033	19.8883	410	1447959	1448966	17.3914	405
II	1454838	1455560	1000	3.41	3.87	1454838	1455560	24.6	419	1454846	1455556	29.0695	410
II	1473408	1474568	965	1.81	2.33	1473408	1474568	15.2872	664	1473691	1474439	14.8229	430
II	1475020	1477358	938	1.75	2.26	1475020	1477358	15.4846	1463	1475291	1477311	13.6358	1026
II	1503886	1504623	999	1.88	2.41	1503886	1504623	15.286	525	1504334	1504601	17.6464	101
II	1512785	1513810	1000	2.67	3.18	1512785	1513810	20.6358	666	1512841	1513782	19.3603	602
II	1557705	1558689	1000	2.3	2.79	1557705	1558689	19.9943	751	1557802	1558679	16.0828	563
II	1576314	1577348	979	1.84	2.36	1576322	1577348	15.943	372	1576314	1577313	14.1161	139
II	1597937	1598593	1000	2.23	2.72	1597937	1598593	16.9354	169	1597972	1598589	23.0099	124
II	1601574	1602355	1000	5	5	1601574	1602355	53.6235	611	1601575	1602341	66.1248	615
II	1707098	1708912	931	1.74	2.24	1707765	1708912	15.1106	596	1707098	1708886	14.0705	1264
II	1726676	1728181	1000	2.68	3.19	1726676	1728156	21.0478	347	1726680	1728181	19.0892	429
II	1732767	1733969	948	1.78	2.28	1732767	1733959	16.3636	861	1732832	1733969	13.2294	907
II	1742239	1743661	1000	3.84	4.3	1742239	1743661	28.3359	450	1742297	1743614	33.5761	393
II	1750819	1751313	900	1.66	2.17	1750835	1751313	14.2333	354	1750819	1751309	15.3732	405
II	1774640	1776507	1000	1.99	2.54	1774656	1776497	16.2341	1362	1774640	1776507	16.0381	417
II	1790565	1791708	1000	2.26	2.76	1790584	1791708	18.4798	560	1790565	1791659	16.5033	554
II	1792101	1793295	1000	2.21	2.7	1792101	1793295	16.8938	591	1792181	1793247	20.9053	512
II	1825725	1826062	924	1.73	2.23	1825730	1826044	15.1776	134	1825725	1826062	24.2369	131
II	1872529	1873527	1000	3.31	3.74	1872529	1873527	26.6222	730	1872544	1873525	25.3823	673
II	1947989	1950214	1000	3.87	4.36	1947989	1950170	30.9438	1380	1947993	1950214	30.4128	1481
II	2018351	2020782	840	1.52	2.02	2018351	2020782	13.768	1769	2018381	2020677	17.4015	1786
II	2032090	2032722	1000	3.37	3.81	2032090	2032719	26.6221	390	2032105	2032722	27.0271	370
II	2045476	2046857	1000	2.7	3.22	2045476	2046857	20.2392	736	2045501	2046842	20.7462	702
II	2081429	2082729	1000	2.54	3.05	2081429	2082729	21.4099	531	2081447	2082686	17.5156	487
II	2105903	2106825	1000	1.91	2.45	2105940	2106825	16.9827	606	2105903	2106757	14.1757	618
II	2121563	2121993	1000	2.97	3.47	2121578	2121993	27.8626	295	2121563	2121958	20.6359	280
II	2127709	2128365	960	1.8	2.31	2127709	2128363	17.2381	488	2127725	2128365	13.1358	488
II	2143131	2144189	1000	1.95	2.49	2143131	2144189	16.0461	387	2143134	2144139	15.6198	452
II	2181000	2182055	1000	2.85	3.34	2181000	2182038	25.2148	324	2181073	2182055	19.367	223
II	2189677	2194902	1000	1.91	2.44	2189677	2194902	18.9022	4266	2189723	2194901	13.7243	4379
II	2297387	2300976	886	1.64	2.14	2297387	2300976	14.376	1455	2297389	2300880	13.7483	785
II	2305036	2305454	884	1.62	2.13	2305036	2305454	16.9316	254	2305074	2305429	11.7836	213
II	2348411	2349453	1000	3.38	3.82	2348411	2349378	23.1883	325	2348469	2349453	29.9473	314
II	2411177	2411857	1000	1.91	2.44	2411177	2411851	16.3843	409	2411188	2411857	14.6084	416
II	2415875	2416790	1000	2.61	3.09	2415900	2416790	21.4385	251	2415875	2416727	17.9512	333
II	2420988	2421419	848	1.54	2.04	2420988	2421408	14.6433	210	2421006	2421419	11.7096	192
II	2447315	2447689	870	1.59	2.1	2447367	2447689	14.8933	151	2447315	2447659	12.1994	228
II	2502874	2503790	995	1.87	2.4	2502874	2503759	15.412	527	2502876	2503790	15.9218	551
II	2525746	2526241	964	1.81	2.32	2525746	2526241	15.0671	220	2525842	2526241	15.8056	110
II	2585867	2590421	986	1.85	2.38	2585890	2590421	17.0188	1040	2585867	2589930	13.6131	1199
II	2682176	2683617	1000	2.3	2.79	2682176	2683617	18.8909	300	2682183	2683573	16.6335	379
II	2778895	2780651	1000	3.23	3.68	2778921	2780651	27.0171	806	2778895	2780636	23.872	863
II	2806788	2809496	1000	2.71	3.23	2806820	2809458	19.0896	1319	2806788	2809496	27.8145	1382
II	2939540	2940772	1000	3.2	3.64	2939540	2940772	22.9829	197	2939558	2940763	26.9461	216
II	3020138	3020899	1000	2.44	2.96	3020138	3020899	17.9157	141	3020153	3020714	23.3022	114
II	3060995	3061464	1000	2.19	2.65	3060995	3061464	16.9506	319	3061141	3061463	17.8724	179
II	3172349	3173374	1000	3.44	3.93	3172349	3173374	24.8859	666	3172384	3173373	29.7052	643
II	3283763	3284117	932	1.74	2.25	3283763	3284117	16.1836	187	3283785	3284041	13.0282	114
II	3315854	3317196	885	1.63	2.13	3315854	3317196	14.38	933	3315919	3317185	20.1084	1072
II	3408400	3408976	1000	2.22	2.71	3408400	3408921	17.6049	169	3408418	3408976	16.9298	160
II	3443401	3443846	912	1.69	2.2	3443401	3443846	15.1059	152	3443427	3443820	13.4593	233
II	3505111	3507273	845	1.53	2.04	3505111	3507273	13.6295	1569	3505145	3507239	15.0298	587
II	3514189	3514612	868	1.58	2.09	3514189	3514594	14.1272	161	3514208	3514612	13.6121	110
II	3515182	3516831	832	1.5	2	3515198	3516831	13.7553	782	3515182	3516527	12.7783	681
II	3528285	3530767	867	1.58	2.09	3528285	3530767	15.1322	864	3528298	3530653	11.9763	1125
II	3626451	3628811	977	1.84	2.35	3626451	3628811	15.5156	955	3626647	3628424	24.776	1029
II	3636509	3637605	1000	2.37	2.89	3636526	3637605	18.3612	558	3636509	3637561	17.692	685
II	3643159	3643556	887	1.64	2.14	3643211	3643556	14.3449	158	3643159	3643500	13.8631	202
II	3662420	3665149	1000	3.81	4.27	3662420	3665149	30.2084	573	3662427	3665116	30.1162	557
II	3814012	3814666	967	1.81	2.33	3814012	3814644	15.2233	173	3814065	3814666	15.0692	97
II	3818526	3819582	1000	2.04	2.57	3818526	3819542	17.452	192	3818536	3819582	14.9888	161
II	3858599	3859666	1000	2.19	2.66	3858599	3859659	16.8032	629	3858615	3859666	19.3287	616
II	3873723	3874850	1000	3.85	4.33	3873723	3874850	35.3309	311	3873790	3874579	29.192	264
II	3921112	3921521	842	1.52	2.03	3921124	3921507	13.6497	149	3921112	3921521	16.4363	325
II	3938977	3939548	1000	4.01	4.54	3938977	3939548	29.5982	235	3939066	3939504	36.2049	148
II	3939905	3942257	1000	4.55	4.95	3939905	3942257	36.7049	1876	3939915	3942249	50.8846	1856
II	3958021	3959159	1000	1.96	2.5	3958021	3959159	21.425	536	3958453	3959122	14.2012	283
II	3985664	3986904	847	1.54	2.04	3985664	3986904	13.6436	882	3985718	3986799	15.0113	792
II	4008332	4009411	1000	3.21	3.66	4008332	4009391	28.3878	684	4008387	4009411	22.8104	652
II	4035880	4037813	1000	2.24	2.75	4035880	4037813	18.0593	609	4035901	4037757	16.7371	316
II	4041612	4044809	874	1.6	2.11	4041612	4044809	14.2729	687	4041641	4044776	13.2157	636
II	4086836	4088524	969	1.82	2.33	4086836	4088524	18.4559	915	4086871	4088064	13.1623	492
II	4122989	4123769	1000	2.72	3.24	4122989	4123769	19.6165	519	4123041	4123740	23.0777	411
II	4130349	4130806	860	1.57	2.07	4130349	4130804	16.436	144	4130379	4130806	11.4578	296
II	4157312	4160095	1000	2.33	2.84	4157312	4160095	17.4672	1509	4157332	4160036	19.3534	1754
II	4161514	4163483	935	1.75	2.25	4161514	4163483	15.5616	1588	4161519	4163455	13.5028	1566
II	4209960	4210570	1000	3.78	4.24	4209960	4210570	30.9406	141	4209976	4210554	29.2199	132
II	4238018	4239049	1000	3.04	3.54	4238018	4239049	21.26	700	4238039	4239045	28.242	345
II	4252778	4254394	903	1.67	2.17	4252778	4254394	28.3061	913	4252785	4254381	14.0298	945
II	4284168	4285974	1000	2.87	3.37	4284168	4285974	22.5557	381	4284200	4285953	21.0996	236
II	4297650	4298565	940	1.76	2.26	4297650	4298565	16.3843	297	4297670	4298152	13.0433	234
II	4385828	4387297	925	1.74	2.23	4385828	4386696	17.5002	638	4385835	4387297	12.6974	649
II	4442409	4449688	1000	4.87	5	4442409	4449688	54.4871	6882	4442411	4449654	46.9224	4692
II	4465008	4465758	1000	3.35	3.78	4465040	4465758	26.8699	466	4465008	4465757	26.4381	512
II	4532387	4532786	1000	4.14	4.71	4532387	4532751	33.1418	159	4532403	4532786	35.8239	143
III	71299	71751	1000	3.1	3.61	71304	71732	21.6745	85	71299	71751	27.8563	90
III	73597	75576	1000	1.89	2.42	73597	75355	16.261	1459	73612	75576	14.4553	1428
III	117736	118888	1000	3.46	3.95	117750	118888	28.9921	767	117736	118877	26.5616	816
III	170598	171607	897	1.65	2.16	170598	171607	14.1927	563	170801	171602	16.0481	337
III	212333	214235	1000	2.41	2.92	212333	214235	21.0111	752	212344	214205	16.8119	418
III	225917	228386	1000	2.77	3.26	225917	228386	20.2489	1714	225926	228383	22.0829	1701
III	228684	229873	1000	1.99	2.53	228734	229861	15.7799	614	228684	229873	18.2553	690
III	245798	247874	945	1.77	2.28	245798	247874	14.6891	1015	245813	247693	16.6482	995
III	252036	252819	905	1.67	2.18	252163	252794	14.2765	131	252036	252819	16.4426	565
III	267316	268363	1000	5	5	267316	268363	104.825	848	267410	268358	103.682	755
III	275536	277043	918	1.71	2.21	275536	277043	18.9776	757	275554	276672	12.6487	759
III	277343	277740	1000	2.24	2.73	277349	277740	17.0312	224	277343	277734	18.97	229
III	285002	285550	1000	2.42	2.94	285002	285550	20.5635	414	285019	285519	16.9527	360
III	349170	350466	1000	2.55	3.06	349170	350466	20.4644	604	349172	350442	17.8915	583
III	351005	351642	1000	2.34	2.84	351158	351642	17.8442	164	351005	351523	18.4732	325
III	352245	352592	849	1.55	2.05	352245	352592	13.8065	157	352252	352529	16.5235	155
III	361084	361590	878	1.61	2.12	361143	361563	14.129	129	361084	361590	17.3731	224
III	389008	389798	1000	2.1	2.6	389008	389798	16.7618	183	389024	389789	16.834	586
III	400798	401393	991	1.87	2.39	400798	401359	15.3558	206	400887	401393	16.1795	351
III	421776	422619	857	1.56	2.06	421803	422619	15.1949	219	421776	422607	11.6211	234
III	469590	471952	1000	2.03	2.56	469590	471945	21.0064	2046	469598	471952	14.4679	2010
III	482214	482837	843	1.53	2.03	482214	482837	13.766	350	482224	482761	13.4506	397
III	539698	540791	1000	5	5	539698	540791	50.7919	157	539706	540349	52.5336	149
III	560991	563113	1000	2.19	2.66	560991	563110	20.2765	1808	561041	563113	15.3607	1737
III	563541	564400	1000	2.42	2.93	563571	564194	17.9313	357	563541	564400	21.201	389
III	583449	584036	1000	2.21	2.7	583467	584036	18.1035	410	583449	583990	16.2359	448
III	622495	623058	911	1.69	2.2	622495	623058	19.8102	274	622545	623057	12.6944	263
III	626062	627743	1000	4.53	4.88	626062	627743	45.1602	1146	626645	627724	41.9288	563
III	656540	657333	1000	1.88	2.41	656540	657333	15.9272	309	656585	657178	14.6984	312
III	690417	691689	1000	3.54	4.04	690417	691689	29.3141	1208	690543	691688	27.1307	1082
III	714205	714618	1000	2.98	3.5	714205	714618	22.4875	251	714240	714567	22.547	142
III	716076	716539	1000	2.91	3.4	716093	716517	20.3463	232	716076	716539	27.4312	251
III	762479	763082	1000	2.17	2.64	762479	763082	17.0328	386	762658	763081	17.1788	201
III	773577	774523	841	1.52	2.03	773577	774513	15.4641	419	773615	774523	11.2581	347
III	817325	817714	1000	3.08	3.6	817325	817697	25.1493	158	817362	817714	22.3905	118
III	847451	847889	846	1.54	2.04	847476	847889	14.2005	237	847451	847852	21.0806	277
III	917920	918617	920	1.72	2.22	917927	918334	14.5188	222	917920	918617	15.7943	259
III	925661	926470	1000	3.42	3.89	925688	926470	23.1035	521	925661	926440	33.59	523
III	939140	941208	1000	2.67	3.17	939140	941208	18.9888	1166	939782	941151	30.7136	815
III	947108	947519	1000	2.79	3.3	947108	947514	19.9391	181	947188	947519	23.1966	132
III	967478	967789	1000	1.93	2.47	967478	967789	19.2173	160	967507	967780	13.8894	142
III	973757	976662	1000	2.39	2.92	973763	976662	19.1132	1497	973757	976653	17.31	1226
III	1032294	1033480	1000	1.98	2.51	1032294	1033480	16.2717	712	1032475	1033406	15.7713	558
III	1048511	1050418	934	1.75	2.25	1048511	1050418	14.6406	423	1048577	1050382	16.15	168
III	1066433	1066774	896	1.65	2.16	1066456	1066772	15.231	183	1066433	1066774	27.631	241
III	1067990	1068303	1000	3.07	3.56	1067990	1068303	23.0506	204	1067998	1068287	23.1043	187
III	1141826	1142409	1000	2.31	2.81	1141826	1142409	17.3773	387	1141884	1142351	20.6231	329
III	1312059	1312546	1000	1.96	2.5	1312059	1312478	16.5567	185	1312089	1312546	14.8458	118
III	1360350	1361218	1000	3.39	3.84	1360350	1361218	25.0117	750	1360383	1361201	28.1771	733
III	1396489	1397007	1000	2.07	2.59	1396489	1396969	16.166	280	1396494	1397007	21.8225	302
III	1410777	1414327	1000	2.64	3.13	1410806	1414209	19.1689	3028	1410777	1414327	21.9396	2949
III	1419382	1420756	1000	2.74	3.25	1419382	1420756	27.0171	456	1419421	1420741	18.4523	419
III	1436827	1438490	1000	2.47	2.98	1436827	1438474	19.0406	657	1437113	1438490	18.0594	338
III	1451708	1453541	1000	4.7	5	1451708	1453541	45.5467	878	1451751	1453480	47.4218	790
III	1571695	1573616	1000	2.04	2.57	1571695	1573616	17.1719	1443	1572193	1573429	15.2932	991
III	1589657	1593865	1000	2.05	2.58	1590357	1593854	16.3036	1403	1589657	1593865	16.9446	2161
III	1613283	1614560	922	1.73	2.22	1613283	1614495	14.6251	392	1613299	1614560	15.4116	388
III	1634869	1635692	1000	2.16	2.63	1634869	1635692	17.4161	162	1634871	1635643	16.4439	162
III	1685635	1689173	1000	2.78	3.29	1685635	1689171	21.7566	1267	1685653	1689173	20.1252	1237
III	1701768	1702415	1000	3.43	3.91	1701780	1702396	23.2488	136	1701768	1702415	32.3278	376
III	1708238	1710142	957	1.8	2.31	1708238	1710142	17.363	792	1708249	1710094	13.071	640
III	1712408	1712896	988	1.85	2.38	1712412	1712885	15.656	192	1712408	1712896	14.6996	188
III	1733080	1734127	1000	2.32	2.83	1733106	1734127	19.4924	154	1733080	1734120	16.4793	213
III	1826330	1827371	1000	2.3	2.8	1826434	1827371	17.6251	475	1826330	1827308	17.9156	552
III	1837924	1840292	864	1.58	2.08	1837975	1840292	13.9654	955	1837924	1840260	13.9552	1030
III	1855750	1856969	941	1.76	2.27	1855780	1856952	16.117	573	1855750	1856969	13.1955	576
III	1863003	1863341	1000	2.64	3.12	1863003	1863320	19.7235	180	1863008	1863341	20.2932	176
III	1939334	1940192	858	1.56	2.07	1939334	1940188	14.14	293	1939386	1940192	13.0273	667
III	2056678	2059852	1000	4.06	4.65	2056678	2059827	33.3663	2472	2056685	2059852	33.476	2464
III	2069809	2071334	1000	1.96	2.49	2069809	2071334	15.938	726	2069860	2071315	15.8649	626
III	2071825	2072292	1000	2.17	2.64	2071829	2072276	16.6628	261	2071825	2072292	21.3287	311
III	2084775	2085947	1000	2.89	3.38	2084775	2085945	21.1115	384	2084812	2085947	23.0134	342
III	2094644	2095997	1000	2.5	3.02	2094647	2095997	19.8344	979	2094644	2095992	17.8377	934
III	2099837	2100518	1000	1.99	2.52	2099878	2100518	18.9295	290	2099837	2100505	14.2019	338
III	2113432	2114103	951	1.78	2.29	2113441	2114103	15.3943	388	2113432	2114026	14.2042	381
III	2153911	2154371	854	1.56	2.06	2153911	2154367	13.9698	328	2153925	2154371	13.3107	300
III	2223701	2224221	915	1.7	2.21	2223701	2224221	14.7257	263	2223740	2224177	13.9812	144
III	2253212	2255131	949	1.78	2.29	2253259	2255127	15.7167	1446	2253212	2255131	13.6433	1804
III	2397252	2397628	990	1.86	2.38	2397252	2397627	16.574	221	2397331	2397628	13.9421	188
III	2447125	2448133	1000	5	5	2447142	2448133	48.6928	206	2447125	2448106	68.796	223

## Sheet: Cdc20 + PhenDC3
Chr	Start	End	IDR_value	local_IDR	global_IDR	Start_rep1	End_rep1	p-value_rep1	Summit_rep1	Start_rep2	End_rep2	p-value_rep2	Summit_rep2
I	101307	104344	1000	4.32	4.7	101307	104309	52.1489	1157	101315	104344	53.4284	1381
I	149540	149971	1000	3.68	4.08	149540	149862	37.4902	147	149549	149971	40.6606	141
I	158474	158851	1000	2.17	2.86	158474	158836	18.5258	212	158500	158851	15.3932	162
I	175022	175695	1000	1.98	2.7	175022	175674	16.6059	382	175022	175695	14.5005	187
I	186772	187510	1000	2.27	2.96	186772	187510	25.5773	243	186793	187497	16.2758	190
I	191282	191917	1000	3.43	3.85	191282	191917	45.309	420	191342	191904	32.9929	371
I	192258	193893	1000	2.76	3.34	192258	193888	22.7383	930	192280	193893	22.7365	866
I	338568	341849	1000	5	5	338568	341849	92.2082	739	338882	341839	92.3183	405
I	380958	381753	955	1.45	2.3	381319	381717	12.8189	170	380958	381753	12.5222	521
I	431542	432403	1000	3.16	3.65	431542	432375	27.5857	457	431569	432403	29.2949	453
I	439236	439752	1000	2.45	3.08	439291	439752	32.3279	232	439236	439704	18.5561	244
I	516460	518526	1000	2.99	3.52	516478	518522	34.558	1694	516460	518526	24.4063	1703
I	527324	528374	1000	5	5	527343	528368	95.3007	656	527324	528374	118.893	302
I	540096	541202	901	1.3	2.17	540110	541127	12.2045	669	540096	541202	12.0296	666
I	575120	576488	919	1.37	2.22	575139	576183	12.2604	246	575120	576488	13.5449	218
I	640640	641021	894	1.27	2.15	640667	641021	12.0073	140	640640	640996	12.2766	150
I	739305	745179	1000	3.27	3.73	739305	745179	29.3163	591	739317	745151	32.7406	574
I	762821	763416	1000	2.94	3.47	762889	763364	24.3428	245	762821	763416	27.404	320
I	897550	898933	1000	2.69	3.27	897550	898933	28.8823	692	897598	898920	20.0353	671
I	910116	911682	875	1.15	2.11	910286	911682	23.4896	1073	910116	911649	12.5639	1309
I	958641	959679	1000	2.29	2.97	958641	959668	19.3024	900	958683	959679	16.2099	804
I	960151	962151	1000	3.94	4.35	960151	962089	48.2397	580	960160	962151	43.6388	599
I	968725	970160	970	1.5	2.34	968766	970092	12.7715	807	968725	970160	14.0347	507
I	987150	988001	1000	2.19	2.88	987186	988001	16.7107	196	987150	987973	19.7112	241
I	995406	996860	1000	1.94	2.66	995406	996860	27.1703	583	995475	996860	15.4142	602
I	999108	1002096	1000	2.97	3.49	999108	1002096	25.4871	2388	999115	1002092	25.5382	2413
I	1002521	1003465	1000	3.35	3.79	1002521	1003465	34.2963	508	1002567	1003454	31.8501	468
I	1074368	1076897	1000	3.61	4.02	1074391	1076629	35.6468	881	1074368	1076897	40.6236	784
I	1078012	1078744	1000	2.69	3.27	1078019	1078744	21.418	174	1078012	1078718	28.3048	191
I	1096295	1096745	1000	4.27	4.65	1096295	1096730	55.1255	148	1096295	1096745	51.9269	160
I	1097017	1097475	966	1.49	2.33	1097017	1097404	13.5884	193	1097048	1097475	12.3431	113
I	1147521	1147995	1000	2.27	2.95	1147620	1147995	19.6997	255	1147521	1147990	15.9959	263
I	1150010	1151293	1000	4.77	5	1150020	1151237	58.7139	229	1150010	1151293	70.5361	256
I	1166814	1167265	899	1.29	2.17	1166820	1167265	21.9375	177	1166814	1167258	12.5809	247
I	1182924	1185194	1000	3.3	3.76	1183010	1185138	33.7867	524	1182924	1185194	30.4298	786
I	1186477	1187948	1000	2.08	2.78	1186498	1187947	23.5521	959	1186477	1187948	15.2883	1062
I	1195460	1195777	1000	2.93	3.47	1195462	1195769	27.2972	172	1195460	1195777	23.0247	176
I	1200406	1205468	1000	4.72	5	1200460	1205391	59.0728	642	1200406	1205468	64.0593	702
I	1206018	1206703	1000	2.99	3.51	1206062	1206703	30.4079	408	1206018	1206686	23.6974	468
I	1211372	1211848	890	1.24	2.14	1211434	1211764	11.9157	187	1211372	1211848	12.4621	213
I	1234482	1235530	1000	2.99	3.53	1234482	1235530	34.216	795	1234530	1235499	24.3887	730
I	1245836	1249844	1000	2.65	3.23	1245836	1249812	22.0867	285	1245854	1249844	20.1468	604
I	1250312	1252624	1000	2.05	2.76	1250312	1252624	17.0941	1571	1250388	1252610	14.9179	1759
I	1285697	1286625	1000	3.76	4.18	1285721	1286625	42.7263	489	1285697	1286624	39.1144	489
I	1306486	1309640	1000	3.4	3.84	1306677	1309612	32.1528	1088	1306486	1309640	35.7729	2071
I	1330594	1332400	999	1.61	2.41	1330594	1332400	14.081	569	1330777	1332339	17.8547	379
I	1362531	1363875	1000	2.78	3.36	1362531	1363875	22.4219	961	1362550	1363864	25.9779	945
I	1372922	1374858	1000	2.2	2.89	1372977	1374825	17.4677	635	1372922	1374858	23.7658	492
I	1385560	1386736	1000	1.68	2.5	1385560	1386702	14.0232	317	1385591	1386736	15.7901	884
I	1438325	1438927	1000	1.98	2.7	1438325	1438926	15.4925	346	1438357	1438927	18.3365	233
I	1455134	1456532	1000	1.69	2.52	1455260	1456523	14.9333	575	1455134	1456532	21.5814	917
I	1478594	1481921	1000	4.39	4.77	1478635	1481921	52.9625	1142	1478594	1481866	55.3082	958
I	1482831	1485226	1000	3.53	3.94	1482849	1485226	73.8816	2181	1482831	1485223	44.4585	1448
I	1493926	1494641	1000	4.08	4.5	1493992	1494602	46.6889	290	1493926	1494641	48.553	362
I	1510541	1512237	1000	3.72	4.11	1510854	1512237	55.2013	363	1510541	1512228	40.9279	665
I	1526989	1527410	1000	3.3	3.76	1526991	1527410	37.1622	155	1526989	1527307	29.9934	168
I	1536172	1537084	1000	2.17	2.87	1536172	1537077	20.2411	573	1536617	1537084	15.3495	255
I	1537387	1538688	1000	1.99	2.71	1537396	1538665	15.6505	357	1537387	1538688	15.3369	975
I	1539397	1540912	1000	3.75	4.16	1539467	1540710	43.9329	466	1539397	1540912	69.1897	439
I	1542898	1544804	1000	3.03	3.55	1542898	1544781	32.6519	1505	1542899	1544804	24.8949	1354
I	1569196	1571251	1000	3.57	3.97	1569196	1571237	34.8906	883	1569229	1571251	40.5884	905
I	1596147	1597540	1000	3.23	3.7	1596165	1597524	28.5119	1070	1596147	1597540	32.2213	1105
I	1598053	1598526	1000	2.16	2.85	1598106	1598495	16.5747	150	1598053	1598526	16.6468	352
I	1667130	1669351	1000	3.77	4.19	1667130	1669317	38.7933	992	1667142	1669351	48.8816	723
I	1676770	1677767	1000	1.74	2.54	1676848	1677739	15.3309	173	1676770	1677767	13.2851	281
I	1678280	1678872	1000	2.12	2.82	1678287	1678872	18.121	228	1678280	1678833	15.1316	211
I	1704371	1704712	1000	4	4.4	1704392	1704698	46.7764	197	1704371	1704712	46.125	219
I	1709392	1710254	1000	2.02	2.74	1709835	1710254	16.2371	298	1709392	1710229	15.0356	762
I	1710589	1712412	1000	2.98	3.51	1710589	1712396	29.6781	1143	1710658	1712412	23.6866	773
I	1712777	1714567	1000	3.15	3.65	1712777	1714567	33.1779	1366	1713201	1714431	26.8355	912
I	1726043	1728058	1000	2.77	3.35	1726043	1728058	23.0725	1374	1726082	1728055	22.9965	1173
I	1756075	1756559	1000	3.88	4.28	1756075	1756559	45.4773	335	1756092	1756549	42.3308	316
I	1757130	1758104	1000	2.73	3.31	1757154	1758104	23.3356	476	1757130	1758029	36.4266	147
I	1820979	1823669	1000	3.59	4	1820979	1823651	35.1201	1708	1820983	1823669	41.8021	1386
I	1850670	1851106	1000	1.67	2.49	1850723	1851106	14.4046	115	1850670	1851087	18.9875	149
I	1897681	1899049	1000	3.09	3.6	1897694	1899048	26.4851	735	1897681	1899049	28.4488	765
I	1906095	1906564	1000	3.04	3.56	1906102	1906502	28.3954	146	1906095	1906564	25.2304	181
I	1909995	1911320	854	1.1	2.06	1910046	1911320	12.4958	953	1909995	1911126	10.9791	820
I	1916842	1917633	1000	1.64	2.44	1916850	1917613	15.6353	291	1916842	1917633	12.6189	323
I	1917958	1920103	1000	2.92	3.45	1917969	1920103	25.2544	309	1917958	1920100	23.9983	1604
I	1944455	1945200	1000	2.55	3.14	1944502	1945200	22.6549	402	1944455	1945178	18.3061	359
I	1954992	1955583	1000	1.64	2.43	1954992	1955583	20.8212	180	1955032	1955570	13.3361	161
I	1957046	1957459	1000	2.92	3.45	1957079	1957459	26.1204	189	1957046	1957448	23.1838	139
I	1961700	1962375	880	1.17	2.12	1961700	1962375	12.6207	67	1961728	1962190	11.1653	89
I	1972672	1974043	1000	3.97	4.39	1972862	1974026	44.6329	484	1972672	1974043	46.6327	675
I	2106031	2110137	1000	4.1	4.52	2106031	2110137	46.3967	272	2106031	2110122	49.8579	337
I	2134672	2135838	1000	1.72	2.52	2134672	2135824	14.312	796	2134769	2135838	16.5924	824
I	2137461	2137858	934	1.39	2.25	2137461	2137858	14.9217	141	2137486	2137849	11.8101	128
I	2201075	2201512	869	1.14	2.09	2201075	2201502	12.1421	356	2201166	2201512	15.8833	266
I	2241403	2242535	1000	2.27	2.95	2241403	2242464	17.5853	767	2241460	2242535	22.4502	750
I	2246711	2247086	1000	2.24	2.93	2246711	2247086	17.1473	240	2246739	2247083	17.5088	254
I	2247655	2248451	1000	2.71	3.29	2247655	2248423	30.192	468	2247670	2248451	20.614	494
I	2255939	2256593	1000	1.89	2.64	2255939	2256593	19.0807	316	2255961	2256570	14.0544	314
I	2282926	2284231	1000	2.72	3.3	2282939	2284231	24.8605	291	2282926	2284191	20.2305	300
I	2328869	2330057	1000	2.01	2.73	2328907	2330051	15.8953	327	2328869	2330057	20.4102	651
I	2351384	2352941	1000	2.48	3.11	2351387	2352941	22.4024	345	2351384	2352719	17.4595	401
I	2432916	2433252	1000	3.38	3.82	2432916	2433226	31.6033	163	2432916	2433252	34.5365	158
I	2439490	2441492	1000	4.22	4.59	2439509	2441492	50.1481	1162	2439490	2441483	52.0784	1113
I	2446304	2447629	1000	4.99	5	2446304	2447629	70.8379	922	2446461	2447626	74.4857	760
I	2507288	2509023	1000	2.88	3.43	2507288	2509023	27.5687	1047	2507317	2509006	22.2089	1035
I	2545254	2546713	1000	2.61	3.19	2545268	2546713	21.1694	976	2545254	2546712	20.743	1052
I	2625514	2626114	1000	2.61	3.19	2625514	2626114	20.7471	456	2625537	2626097	21.9826	426
I	2663631	2664962	1000	3.5	3.92	2663631	2664935	34.2592	346	2663665	2664962	36.6829	300
I	2665903	2667212	1000	2.84	3.4	2665922	2667212	23.2494	996	2665903	2667212	26.1205	1001
I	2702294	2702820	872	1.14	2.1	2702333	2702812	11.6122	244	2702294	2702820	12.6184	317
I	2706263	2706586	1000	2.23	2.91	2706270	2706586	23.9274	105	2706263	2706578	15.9482	109
I	2709539	2709908	1000	2.75	3.32	2709539	2709895	32.8496	154	2709575	2709908	21.3548	141
I	2734110	2734677	1000	2.25	2.93	2734110	2734677	21.055	98	2734128	2734642	15.7697	225
I	2745401	2746690	1000	3.46	3.88	2745401	2746690	32.9121	644	2745408	2746684	37.9364	634
I	2782410	2782956	1000	1.76	2.56	2782410	2782956	16.1917	341	2782468	2782911	13.2369	261
I	2792214	2793817	1000	3.86	4.26	2792301	2793802	40.6022	363	2792214	2793817	46.9819	427
I	2794310	2796134	1000	3.39	3.84	2794856	2796134	31.7446	676	2794310	2796108	35.2927	1231
I	2811332	2812198	1000	2.17	2.86	2811376	2812198	16.7756	384	2811332	2812152	21.7959	412
I	2844543	2844848	1000	3.78	4.2	2844543	2844842	40.3291	181	2844561	2844848	42.5196	152
I	2870041	2871290	1000	2.75	3.33	2870124	2871255	23.5692	395	2870041	2871290	21.4806	545
I	2871646	2872382	1000	2.77	3.34	2871646	2872382	31.886	195	2871702	2872366	21.3714	394
I	2935479	2935987	1000	2.71	3.28	2935490	2935953	25.9492	223	2935479	2935987	20.0169	211
I	2936255	2936677	1000	3.3	3.74	2936255	2936677	47.3103	214	2936277	2936668	32.4993	190
I	2976706	2977083	1000	3.51	3.93	2976744	2977033	33.9464	113	2976706	2977083	40.3283	158
I	2992621	2994490	1000	2.04	2.75	2992621	2994469	17.5256	299	2992622	2994490	14.75	921
I	3003367	3004760	1000	3.3	3.75	3003562	3004677	34.1566	681	3003367	3004760	30.0248	868
I	3005994	3007262	1000	3.13	3.63	3006063	3007254	26.8196	410	3005994	3007262	39.1135	460
I	3019197	3020018	1000	2.52	3.12	3019197	3020001	24.424	521	3019502	3020018	17.9734	277
I	3033446	3033848	1000	2.14	2.84	3033446	3033848	25.8392	193	3033466	3033835	15.8486	162
I	3034838	3036816	984	1.56	2.37	3034940	3036777	13.7364	1463	3034838	3036816	16.4326	465
I	3046781	3050743	1000	3.4	3.84	3046904	3050742	46.5335	815	3046781	3050743	32.947	3499
I	3069379	3071102	1000	3.46	3.88	3069404	3071102	33.2695	718	3069379	3071057	45.8749	593
I	3164743	3165594	1000	3.32	3.77	3164743	3165594	46.0608	696	3164743	3165563	32.3836	686
I	3178207	3178672	1000	1.66	2.46	3178207	3178672	25.9491	282	3178311	3178607	14.3905	198
I	3237582	3238397	1000	2.98	3.5	3237590	3238397	26.4465	402	3237582	3238343	24.6096	413
I	3261381	3261932	1000	2.62	3.2	3261422	3261932	20.8157	199	3261381	3261917	21.7821	238
I	3288812	3290202	932	1.39	2.25	3288812	3290202	12.3287	915	3288837	3289875	14.2136	293
I	3303671	3310278	1000	3.6	4.01	3303676	3310278	42.5018	5218	3303671	3310262	35.6714	5201
I	3319227	3320073	1000	2.39	3.03	3319227	3320073	20.6774	602	3319258	3320064	16.6772	463
I	3373062	3373894	1000	2.42	3.06	3373062	3373894	19.1681	413	3373213	3373867	18.3739	309
I	3384756	3386234	1000	2.46	3.09	3384756	3386185	20.7218	352	3384763	3386234	17.8742	381
I	3394818	3395990	1000	3.26	3.71	3394818	3395990	31.47	843	3394846	3395915	30.0221	556
I	3400444	3401564	1000	2.42	3.05	3400445	3401562	19.0348	257	3400444	3401564	18.7948	397
I	3410948	3411941	851	1.1	2.05	3410974	3411876	11.8663	333	3410948	3411941	14.8792	438
I	3414827	3415255	1000	3.26	3.71	3414832	3415255	38.8139	206	3414827	3415202	29.1168	206
I	3429641	3430314	1000	2.57	3.16	3429665	3430314	21.2235	145	3429641	3430308	19.5465	170
I	3436221	3437145	1000	3.34	3.78	3436222	3437141	32.4615	354	3436221	3437145	32.3925	350
I	3496226	3497023	1000	3.13	3.63	3496226	3497023	43.242	257	3496399	3497021	28.2509	82
I	3499675	3503176	905	1.32	2.18	3499675	3503168	12.1511	250	3499696	3503176	13.8274	3079
I	3530630	3531432	1000	1.82	2.59	3530630	3531432	17.5354	240	3530650	3531331	13.4311	448
I	3549650	3551815	1000	3.48	3.9	3549650	3551771	34.4904	1106	3549652	3551815	35.4117	1113
I	3570369	3572457	1000	2.62	3.2	3570436	3572333	21.3612	522	3570369	3572457	32.4055	1319
I	3573604	3574309	1000	2.63	3.21	3573771	3574207	20.794	264	3573604	3574309	23.2028	487
I	3575494	3575980	1000	3.11	3.61	3575515	3575980	29.8417	243	3575494	3575975	26.4522	258
I	3576955	3577596	1000	4.78	5	3576966	3577537	63.885	148	3576955	3577596	65.3271	183
I	3577888	3579314	1000	4.56	4.93	3577957	3579293	55.4161	776	3577888	3579314	58.6483	837
I	3582611	3583909	1000	2.65	3.22	3583202	3583835	20.9491	100	3582611	3583909	23.6231	676
I	3591838	3592157	1000	4.41	4.78	3591857	3592145	54.5484	129	3591838	3592157	55.1987	142
I	3634211	3634533	1000	3.73	4.12	3634242	3634526	40.156	176	3634211	3634533	40.3283	188
I	3646309	3648428	1000	3.97	4.37	3646327	3648416	52.2025	1516	3646309	3648428	44.3867	1548
I	3655132	3656528	1000	2.93	3.46	3655132	3656528	26.7227	841	3655132	3656461	23.0247	840
I	3667339	3668364	896	1.27	2.16	3667589	3668364	15.2057	422	3667339	3668325	11.5159	588
I	3733736	3735167	978	1.55	2.36	3733736	3735098	13.1426	339	3733742	3735167	14.0071	351
I	3809548	3810153	1000	1.8	2.59	3809548	3810153	24.884	338	3809589	3810110	14.6858	341
I	3844305	3847622	1000	1.98	2.7	3844308	3847622	25.3042	816	3844305	3847582	57.9074	1321
I	3867867	3868198	1000	1.74	2.54	3867892	3868193	14.3366	173	3867867	3868198	16.4293	260
I	3868519	3869690	951	1.44	2.29	3868529	3869629	13.5467	828	3868519	3869690	17.4746	227
I	3870859	3871519	1000	3.37	3.81	3871166	3871517	35.1158	214	3870859	3871519	31.9348	525
I	3871795	3875487	1000	3.66	4.07	3871802	3875379	36.9513	1091	3871795	3875487	49.2508	1305
I	3875971	3876574	1000	4.36	4.74	3876001	3876574	51.5574	313	3875971	3876566	55.6624	353
I	3876918	3877333	1000	1.65	2.44	3876923	3877328	14.2134	155	3876918	3877333	17.9987	160
I	3887886	3890821	1000	3.93	4.34	3887912	3890821	45.5234	2199	3887886	3890807	43.7734	2189
I	3891098	3891995	1000	3.59	3.98	3891098	3891995	35.8151	643	3891134	3891983	49.4872	611
I	3900000	3906669	1000	2.66	3.25	3900418	3906544	21.1937	3816	3900000	3906669	28.0694	4215
I	3940229	3942212	1000	2.82	3.38	3940259	3941911	23.9832	1198	3940229	3942212	22.7315	1281
I	3959334	3961507	1000	2.13	2.83	3959334	3961487	16.5366	299	3959349	3961507	21.1331	321
I	3963847	3964824	1000	2.51	3.12	3963847	3964824	20.1928	281	3963952	3964745	19.4556	465
I	3985974	3990544	1000	4.98	5	3985974	3990494	67.7588	3043	3985981	3990544	79.2648	3038
I	3991220	3992082	1000	5	5	3991277	3992066	80.806	393	3991220	3992082	79.9648	419
I	3992607	3993737	1000	3.07	3.58	3992635	3993737	26.7458	809	3992607	3993724	27.0912	708
I	3994196	3994668	1000	1.77	2.57	3994196	3994660	14.4234	321	3994338	3994668	14.3593	169
I	4005947	4007063	968	1.49	2.33	4006575	4007063	15.783	232	4005947	4006995	12.1284	856
I	4007570	4010462	1000	4.67	5	4007570	4010422	56.0587	1283	4007582	4010462	69.163	1265
I	4063154	4063508	928	1.38	2.24	4063154	4063508	17.7526	110	4063168	4063483	12.0941	90
I	4063895	4064422	987	1.57	2.38	4063897	4064422	19.882	248	4063895	4064390	12.9169	268
I	4078802	4080702	1000	2.5	3.11	4078842	4080702	19.4873	437	4078802	4080677	21.158	448
I	4092747	4093103	1000	1.88	2.63	4092747	4093103	18.9115	223	4092762	4093078	14.0216	196
I	4093416	4093858	917	1.35	2.21	4093416	4093797	12.7396	222	4093418	4093858	11.8394	296
I	4096307	4097082	1000	5	5	4096311	4097082	97.9226	206	4096307	4096997	97.8503	207
I	4097392	4098931	1000	3.08	3.59	4097442	4098931	28.4504	420	4097392	4098650	26.2082	369
I	4109701	4110880	1000	2.26	2.94	4109701	4110808	24.0628	644	4109842	4110880	16.0553	397
I	4134658	4135544	980	1.56	2.36	4134658	4135544	19.2649	177	4134756	4135518	12.7726	380
I	4140452	4142607	1000	4.33	4.71	4140452	4142533	51.7108	669	4140762	4142607	54.3493	365
I	4154452	4155071	1000	3.51	3.92	4154452	4155071	44.2908	436	4154550	4155036	33.6213	350
I	4176400	4177867	1000	2.9	3.43	4176400	4177867	23.8625	1073	4176468	4177864	27.7716	978
I	4178181	4179926	938	1.4	2.26	4178199	4179896	27.5423	247	4178181	4179926	14.1352	212
I	4180525	4181733	1000	2.38	3.02	4180535	4181722	18.4941	406	4180525	4181733	19.741	426
I	4207989	4208778	1000	2.26	2.94	4207989	4208770	17.8807	245	4208047	4208778	16.5901	184
I	4227224	4229620	1000	2.53	3.13	4227304	4229620	19.8582	658	4227224	4229575	21.4998	943
I	4240575	4241037	1000	3.36	3.8	4240598	4241036	31.6106	326	4240575	4241037	33.5511	350
I	4250190	4251518	1000	2.99	3.52	4250190	4251453	26.2723	649	4250264	4251518	25.2148	589
I	4265083	4265422	1000	3.59	3.99	4265089	4265398	35.5395	130	4265083	4265422	39.3379	137
I	4268544	4269033	1000	3.65	4.05	4268544	4269030	57.8497	198	4268556	4269033	41.2749	198
I	4286815	4287484	1000	1.79	2.57	4286815	4287484	17.1256	234	4286820	4287458	13.3494	249
I	4313198	4315210	989	1.57	2.38	4313198	4315157	23.2331	237	4313199	4315210	13.4448	287
I	4363011	4364509	1000	2.03	2.74	4363011	4364508	15.6914	438	4363018	4364509	16.062	537
I	4415098	4417517	1000	2.57	3.16	4415098	4417516	26.2352	1123	4415140	4417517	18.5547	631
I	4424063	4426403	1000	3.31	3.77	4424410	4426366	41.6848	1273	4424063	4426403	31.0299	1461
I	4431388	4433633	1000	3.6	4	4431388	4433633	41.8578	1640	4431398	4433622	35.6642	1666
I	4434503	4435155	1000	3.35	3.78	4434503	4435155	43.4751	368	4434513	4435125	31.9531	300
I	4440177	4442370	1000	2.46	3.09	4440177	4442370	19.071	356	4440217	4442359	22.4755	1408
I	4452756	4455061	1000	4.09	4.51	4452756	4455061	50.9386	1323	4452858	4455058	46.8768	1093
I	4468067	4468685	1000	1.96	2.67	4468067	4468685	24.5112	336	4468114	4468596	15.0091	272
I	4478647	4479249	1000	1.61	2.42	4478647	4479227	14.3758	263	4478655	4479249	12.7303	322
I	4492128	4494883	1000	2.54	3.13	4492128	4494849	19.9018	911	4492139	4494883	21.279	2253
I	4516352	4517017	1000	4.57	4.95	4516374	4517010	55.3127	388	4516352	4517017	60.5534	414
I	4534455	4534952	997	1.6	2.4	4534455	4534945	15.2069	358	4534463	4534952	24.8977	317
I	4655399	4656422	1000	2.01	2.72	4655415	4656422	18.797	585	4655399	4656413	14.5127	582
I	4674203	4675732	1000	2.29	2.96	4674203	4675701	17.7228	1117	4674237	4675732	18.1005	1113
I	4697165	4701386	1000	3.73	4.14	4697165	4701386	40.4944	1486	4697176	4701179	39.3379	1443
I	4722110	4722651	1000	3.1	3.61	4722110	4722651	26.6727	322	4722111	4722650	28.5003	321
I	4723365	4725026	1000	3.78	4.2	4723365	4725015	39.2629	758	4723369	4725026	50.1387	715
I	4749118	4750807	1000	1.89	2.63	4749118	4750805	15.6742	594	4749142	4750807	14.2158	1139
I	4767971	4768681	1000	2.23	2.92	4768036	4768681	18.2466	310	4767971	4768681	16.071	471
I	4783673	4784602	1000	3.18	3.67	4783886	4784602	28.9033	246	4783673	4784569	28.8381	486
I	4787638	4788750	1000	3	3.53	4787638	4788726	33.6222	881	4787676	4788750	24.383	818
I	4860130	4861234	1000	2.57	3.17	4860130	4861168	21.0731	617	4860181	4861234	19.8299	565
I	4878238	4880450	1000	3.29	3.74	4878246	4880430	29.2449	1157	4878238	4880450	40.564	1110
I	4890349	4891339	1000	3.04	3.55	4890787	4891339	26.0395	289	4890349	4891300	27.1135	699
I	4910931	4914876	1000	4.36	4.75	4910931	4914876	52.9017	2623	4910946	4914819	55.1033	2592
I	4918535	4919035	1000	3.45	3.87	4918535	4919035	44.8798	163	4918563	4919019	33.1582	126
I	4935663	4937305	1000	4.04	4.45	4935919	4937305	47.3901	805	4935663	4937281	46.5804	1074
I	4958083	4960836	1000	4.58	4.97	4958083	4960783	57.2244	1318	4958098	4960836	58.0053	1390
I	5018062	5019087	1000	3.18	3.66	5018062	5019087	26.9162	778	5018071	5019063	34.3998	731
I	5085565	5087656	1000	2.82	3.38	5085565	5087656	23.0997	854	5085640	5087614	26.4824	758
I	5094338	5095261	1000	1.84	2.61	5094338	5095130	15.9844	359	5094342	5095261	13.6093	331
I	5147118	5148215	1000	2.93	3.46	5147118	5148195	24.3896	717	5147335	5148215	26.1623	529
I	5157498	5158000	1000	3.02	3.55	5157506	5158000	26.9439	352	5157498	5157993	25.4137	332
I	5173205	5175041	1000	4.14	4.54	5173232	5175012	53.8891	833	5173205	5175041	47.7179	873
I	5248825	5250065	1000	1.73	2.53	5248825	5250065	16.3578	845	5248847	5250050	13.0885	994
I	5270124	5270431	887	1.22	2.14	5270131	5270414	12.2526	186	5270124	5270431	11.4254	182
I	5271667	5272397	926	1.38	2.23	5271667	5272173	12.2655	211	5271689	5272397	13.4484	207
I	5306551	5308537	1000	2.43	3.06	5306551	5308472	22.0483	879	5306562	5308537	16.9807	874
I	5314791	5316078	1000	3.86	4.25	5314843	5316078	40.6934	662	5314791	5315988	46.8168	744
I	5325913	5327782	1000	3.56	3.96	5325986	5327782	46.9017	1066	5325913	5327774	35.6445	1121
I	5330275	5330809	867	1.13	2.09	5330275	5330773	11.8069	362	5330308	5330809	14.1982	303
I	5368853	5369384	1000	4.18	4.57	5368853	5369378	53.0808	356	5368861	5369384	48.992	358
I	5401333	5402258	1000	2.56	3.15	5401368	5402235	20.5737	354	5401333	5402258	28.0494	371
I	5414216	5414616	1000	2.92	3.44	5414216	5414616	27.2011	181	5414227	5414568	22.8766	140
I	5415167	5416867	1000	4.05	4.46	5415188	5416719	50.1667	482	5415167	5416867	46.1281	551
I	5424542	5425969	1000	2.75	3.33	5425162	5425958	22.6004	585	5424542	5425969	22.6775	1211
I	5427394	5428704	1000	1.97	2.68	5427432	5428704	15.3936	727	5427394	5428699	17.4733	825
I	5480084	5480924	1000	2.54	3.14	5480084	5480924	25.5732	546	5480191	5480874	18.1485	500
I	5552901	5554470	953	1.44	2.3	5552977	5554470	12.6207	399	5552901	5554026	13.1507	686
II	72203	73105	1000	3.55	3.96	72220	72990	40.5963	325	72203	73105	34.432	334
II	81580	82848	1000	1.64	2.44	82339	82847	13.8869	317	81580	82848	16.0084	896
II	156201	156665	949	1.43	2.29	156201	156632	13.5161	206	156254	156665	12.0561	183
II	163213	163715	1000	3.09	3.59	163223	163715	26.0117	333	163213	163715	32.9265	291
II	202624	202972	849	1.09	2.05	202681	202972	11.6127	211	202624	202965	13.6675	190
II	215644	216732	1000	2.84	3.4	215677	216732	23.2142	486	215644	216726	28.6423	512
II	225568	227039	862	1.12	2.08	225568	226309	23.2085	426	225620	227039	12.4477	395
II	230089	233794	1000	4.02	4.42	230089	233752	46.9829	2586	230090	233794	46.4374	2574
II	258777	260019	1000	2.36	3.01	258787	260019	18.3873	1013	258777	260018	21.9998	900
II	268004	268990	930	1.39	2.24	268022	268990	15.5707	293	268004	268978	11.8226	254
II	285261	286153	1000	3.66	4.07	285266	285865	40.156	167	285261	286153	37.3869	148
II	326182	327087	1000	2.72	3.3	326190	327035	22.0487	89	326182	327087	22.2412	504
II	327900	329660	843	1.07	2.03	328031	328556	12.3143	211	327900	329660	10.8099	353
II	336816	338117	1000	1.61	2.41	336816	338117	15.7229	1011	336845	338114	12.5259	367
II	343998	344536	1000	2.77	3.35	344032	344536	22.515	302	343998	344526	30.8252	302
II	350857	353966	1000	5	5	351512	353941	79.8912	1565	350857	353966	97.0737	2254
II	355859	356205	1000	3.3	3.75	355864	356205	32.5792	104	355859	356149	30.8809	121
II	413941	414878	1000	1.67	2.49	413963	414878	14.654	174	413941	414725	12.9727	138
II	442638	443594	1000	1.92	2.65	442649	443594	16.3203	545	442638	443571	14.2452	529
II	444980	446717	1000	2.58	3.17	444980	446656	20.6457	735	445057	446717	20.9971	842
II	464203	467744	1000	4.27	4.64	464207	467744	48.5543	1910	464203	467733	56.8325	1950
II	498176	498952	1000	2.13	2.84	498176	498952	16.4188	634	498468	498940	16.3702	199
II	516378	518453	1000	4.05	4.47	516378	518453	44.6457	642	516400	518441	52.4271	608
II	523819	525531	1000	3.26	3.72	523908	525525	31.2461	1243	523819	525531	30.4084	1354
II	526125	528090	1000	3.15	3.65	526129	528069	27.175	487	526125	528090	29.9622	247
II	576624	577053	1000	1.69	2.51	576624	577050	14.1517	146	576625	577053	13.698	191
II	601268	602216	1000	2.2	2.9	601268	602216	22.4769	627	601273	602113	15.5109	456
II	603616	604087	1000	3.06	3.57	603617	604033	28.2861	139	603616	604087	25.5696	162
II	622699	624009	1000	2.65	3.24	622699	623990	21.6233	936	622797	624009	20.9952	914
II	625580	626603	1000	5	5	625580	626596	123.1	593	625599	626603	116.588	574
II	627298	627745	1000	4.52	4.9	627307	627669	53.3938	182	627298	627745	60.9687	187
II	669929	670338	915	1.35	2.21	669929	670301	14.3611	210	669934	670338	11.6038	229
II	677524	678398	1000	1.65	2.45	677562	678192	14.1032	95	677524	678398	16.9168	202
II	735454	737213	1000	2.89	3.43	735458	737213	24.2679	812	735454	737174	24.5911	789
II	754796	755836	1000	2.95	3.48	754796	755836	32.8404	749	755325	755766	23.5535	165
II	810672	812378	1000	2.87	3.41	810673	812354	23.5154	1165	810672	812378	27.6807	1246
II	812962	813408	962	1.48	2.32	813010	813386	17.4429	162	812962	813408	12.2425	276
II	819717	820641	1000	3.55	3.95	819739	820641	36.3117	345	819717	820635	36.013	382
II	841633	845887	1000	3.66	4.06	841633	845740	39.0545	1080	841647	845887	56.8619	3091
II	887258	887571	1000	3.14	3.64	887258	887560	29.6459	151	887287	887571	27.396	122
II	899869	900491	1000	2.23	2.91	899869	900491	18.7356	310	899885	900485	15.9482	275
II	977499	978985	1000	1.66	2.47	977500	978948	14.1394	334	977499	978985	13.37	612
II	1043972	1044496	1000	2.47	3.1	1043972	1044496	19.2999	139	1043996	1044485	19.7138	138
II	1081831	1083082	1000	1.99	2.71	1081874	1083031	15.6328	399	1081831	1083082	18.8593	577
II	1106423	1108912	1000	4.02	4.43	1106473	1108911	48.488	1096	1106423	1108912	46.0942	1215
II	1199726	1200124	1000	3.49	3.9	1199726	1200124	36.8353	236	1199825	1200119	33.6069	139
II	1236871	1238603	1000	2.31	2.98	1236871	1238553	19.9877	839	1236911	1238603	34.1714	854
II	1262826	1263560	1000	1.61	2.42	1262939	1263560	13.6273	407	1262826	1263557	14.6773	473
II	1268059	1268654	1000	4.33	4.72	1268063	1268614	55.0569	273	1268059	1268654	52.9682	295
II	1269245	1272202	1000	3.82	4.23	1269703	1272133	40.8914	609	1269245	1272202	43.182	913
II	1307489	1309589	1000	5	5	1307512	1309515	77.3145	1201	1307489	1309589	88.3857	1220
II	1363668	1364196	1000	2.17	2.87	1363668	1364136	16.7349	215	1363724	1364196	16.3997	265
II	1364467	1365608	1000	2.83	3.39	1364467	1365608	23.8709	734	1364492	1365599	23.0164	717
II	1390676	1392884	1000	2.08	2.79	1390899	1392884	15.9838	1393	1390676	1392788	18.2454	1644
II	1395933	1397545	1000	1.66	2.48	1395933	1397355	13.8895	800	1396059	1397545	15.5075	207
II	1402358	1402727	1000	3.61	4.03	1402385	1402727	37.1622	111	1402358	1402715	37.0657	167
II	1406465	1406757	1000	3.04	3.56	1406470	1406757	32.3831	157	1406465	1406754	25.1703	153
II	1447969	1449017	1000	2.96	3.49	1448016	1449017	24.837	360	1447969	1448885	27.0727	424
II	1454834	1455568	1000	4.44	4.83	1454850	1455467	52.1993	407	1454834	1455568	58.7628	426
II	1473650	1474719	1000	3.92	4.33	1473650	1474571	44.0391	531	1473716	1474719	45.3351	493
II	1474845	1477333	1000	3.21	3.69	1474845	1477333	29.3596	1670	1475260	1477327	29.871	1276
II	1488107	1489456	841	1.06	2.03	1488112	1489432	12.1245	947	1488107	1489456	16.3045	939
II	1503866	1504639	1000	3.6	4.01	1503866	1504639	36.5096	568	1503873	1504621	38.0328	551
II	1512187	1513830	1000	3.73	4.12	1512281	1513830	45.0825	1149	1512187	1513798	37.9969	1246
II	1557792	1558692	1000	2.46	3.09	1557792	1558692	22.0153	615	1557795	1558689	17.4066	574
II	1571121	1573668	1000	3.97	4.38	1571146	1573659	43.6698	1179	1571121	1573668	47.8335	813
II	1576332	1576840	1000	2.11	2.81	1576333	1576811	16.1413	218	1576332	1576840	16.9986	343
II	1597915	1598605	1000	3.8	4.21	1597935	1598604	39.931	161	1597915	1598605	47.4761	176
II	1601540	1602388	1000	5	5	1601540	1602388	96.2018	667	1601554	1602377	82.6546	635
II	1603110	1603760	1000	2.11	2.82	1603122	1603729	23.5764	394	1603110	1603760	15.3681	399
II	1651026	1651851	972	1.5	2.34	1651026	1651851	16.0398	217	1651033	1651809	12.1718	185
II	1686434	1687068	1000	3.26	3.71	1686434	1687068	30.4809	317	1686441	1687052	30.7488	278
II	1687997	1690175	1000	4.44	4.81	1688031	1690162	53.3516	1018	1687997	1690175	56.2325	1027
II	1707787	1708924	1000	3.75	4.17	1707791	1708924	38.0782	551	1707787	1708916	49.1494	575
II	1732756	1734326	1000	3.12	3.62	1732756	1734033	29.2339	824	1732763	1734326	26.8162	279
II	1742160	1743694	1000	5	5	1742183	1743694	79.6729	537	1742160	1743632	80.4214	547
II	1744177	1744818	1000	2.67	3.25	1744177	1744804	23.8683	413	1744188	1744818	19.9023	408
II	1750801	1751324	1000	2.62	3.21	1750808	1751317	20.998	408	1750801	1751324	21.3956	352
II	1753612	1755320	1000	1.79	2.58	1753635	1755292	14.3962	1222	1753612	1755320	15.3494	1373
II	1770371	1772388	1000	2.97	3.49	1770385	1772388	24.5751	1154	1770371	1772369	28.8103	858
II	1774632	1776482	1000	2.54	3.14	1774632	1776482	25.0294	1253	1774669	1776468	18.1447	1216
II	1790507	1791709	1000	3.28	3.74	1790537	1791701	28.8823	582	1790507	1791709	36.4018	610
II	1792134	1793233	909	1.33	2.19	1792134	1793233	27.0812	590	1792387	1792857	13.8639	293
II	1793923	1795051	1000	3.48	3.89	1793923	1795051	33.9106	929	1793943	1795043	36.4266	899
II	1825717	1826081	1000	3.66	4.06	1825717	1826081	47.1359	132	1825717	1826060	37.0657	147
II	1872014	1873628	1000	5	5	1872527	1873565	79.2738	737	1872014	1873628	83.3511	1195
II	1882637	1886989	1000	2.93	3.45	1882660	1886989	23.9799	2059	1882637	1886982	29.753	2038
II	1923979	1925306	1000	2.31	2.98	1923979	1925306	17.728	779	1924028	1925305	19.4499	662
II	1947945	1950173	1000	2.1	2.8	1947945	1950173	37.1487	1570	1947967	1950108	18.0356	1515
II	1970921	1972756	1000	2.41	3.04	1970943	1972755	18.8282	383	1970921	1972756	23.5822	524
II	1990725	1991434	1000	1.89	2.64	1990725	1991407	16.0054	220	1990744	1991434	14.0862	370
II	2018346	2020809	1000	3.21	3.68	2018346	2020770	28.4752	1749	2018371	2020809	31.1124	1604
II	2021570	2021983	974	1.52	2.35	2021692	2021983	14.2732	126	2021570	2021975	12.2265	202
II	2032089	2032730	1000	3.89	4.29	2032089	2032727	43.7564	369	2032099	2032730	43.7006	355
II	2045513	2046839	1000	4.17	4.56	2045513	2046827	47.0081	626	2045550	2046839	53.404	691
II	2059724	2060387	1000	1.76	2.56	2059759	2060364	15.6811	248	2059724	2060387	13.243	294
II	2081434	2082771	1000	2.57	3.16	2081457	2082750	23.7624	502	2081434	2082771	18.3739	515
II	2105950	2106768	1000	3.13	3.62	2105950	2106768	31.0233	559	2105960	2106753	26.4941	517
II	2112785	2113616	1000	3.05	3.57	2112843	2113616	25.8642	493	2112785	2113614	29.482	586
II	2118294	2119305	885	1.21	2.13	2118296	2119304	12.1754	162	2118294	2119305	15.3921	702
II	2121563	2122110	1000	3.48	3.89	2121576	2122057	42.5976	277	2121563	2122110	33.0429	264
II	2127677	2128371	1000	1.65	2.45	2127704	2128354	14.6451	501	2127677	2128371	12.9026	505
II	2143093	2144200	907	1.32	2.19	2143093	2144200	16.7437	411	2143195	2144190	11.8312	547
II	2160816	2162147	1000	2.44	3.07	2160816	2162102	20.7471	820	2161509	2162147	17.4291	338
II	2180941	2182088	1000	3.75	4.16	2180941	2182019	44.5906	422	2180979	2182088	38.4779	390
II	2189654	2194913	1000	2.11	2.81	2189654	2194913	23.1677	4270	2189656	2194887	15.3348	4464
II	2199974	2202929	1000	4.5	4.88	2200035	2202927	53.1788	1729	2199974	2202929	71.1501	2519
II	2210871	2211588	913	1.35	2.2	2211101	2211573	12.7399	197	2210871	2211588	16.2491	607
II	2297364	2300956	1000	3.07	3.58	2297379	2300956	30.0561	3220	2297364	2300940	25.4743	1744
II	2325332	2326791	830	1	2	2325332	2326791	11.9701	533	2325388	2326777	16.0535	797
II	2348391	2349464	1000	3.88	4.28	2348391	2349464	42.2271	324	2348426	2349444	44.7049	318
II	2411191	2411893	877	1.16	2.11	2411191	2411893	14.7508	504	2411220	2411845	11.2108	421
II	2415596	2416737	1000	3.21	3.68	2415881	2416737	35.1131	270	2415596	2416731	27.8467	598
II	2420967	2421409	846	1.07	2.04	2420967	2421409	15.0066	146	2420983	2421386	11.1035	147
II	2447338	2447692	1000	1.92	2.65	2447338	2447668	15.5699	234	2447338	2447692	20.5527	203
II	2525612	2526286	1000	2.07	2.77	2525612	2526286	25.3627	349	2525686	2526176	15.4197	239
II	2531006	2531809	1000	2.29	2.97	2531012	2531809	18.5435	440	2531006	2531799	16.4893	444
II	2554136	2555437	882	1.18	2.13	2554230	2555437	12.5131	404	2554136	2555416	17.3746	506
II	2576279	2576673	1000	3.53	3.94	2576315	2576649	35.8866	140	2576279	2576673	35.7219	187
II	2585901	2590477	1000	3.43	3.86	2585901	2590453	33.7388	988	2585911	2590477	34.4789	1844
II	2619760	2622396	924	1.38	2.23	2619789	2622396	23.8242	470	2619760	2622367	13.18	349
II	2682212	2683031	982	1.56	2.37	2682212	2682962	14.9832	270	2682351	2683031	12.3389	144
II	2688595	2690237	1000	2.53	3.13	2688595	2690237	20.0888	251	2688608	2690216	19.9716	345
II	2726478	2727002	1000	2.37	3.01	2726478	2726999	18.4437	186	2726485	2727002	18.9794	212
II	2778929	2780688	1000	3.92	4.32	2778929	2780688	51.9748	818	2778944	2780625	43.4731	803
II	2806751	2809546	1000	4.99	5	2806785	2809546	72.3796	1364	2806751	2809484	74.2002	1360
II	2897047	2897682	1000	1.84	2.61	2897047	2897682	15.3309	217	2897053	2897665	14.0565	168
II	2928602	2930218	947	1.43	2.28	2928602	2930194	14.6777	885	2928665	2930218	11.8498	374
II	2939562	2940790	1000	3.97	4.36	2939593	2940684	49.242	168	2939562	2940790	44.0484	198
II	3060667	3061464	1000	2.34	2.99	3060991	3061464	18.2466	346	3060667	3061446	18.9813	652
II	3095033	3095487	922	1.37	2.22	3095033	3095486	13.6884	306	3095119	3095487	11.7889	230
II	3172286	3173386	1000	3.64	4.04	3172286	3173376	47.1359	747	3172390	3173386	36.7456	614
II	3192467	3193154	995	1.59	2.4	3192467	3193154	13.5263	514	3192628	3193154	14.3059	342
II	3193433	3194156	1000	1.74	2.53	3193433	3194148	19.4795	140	3193494	3194156	13.3573	147
II	3236844	3237367	976	1.52	2.35	3236844	3237367	14.0455	396	3236885	3237349	12.3389	356
II	3245082	3246170	1000	2.02	2.73	3245082	3245959	17.1248	606	3245089	3246170	14.7099	718
II	3283793	3284083	942	1.42	2.27	3283795	3284083	16.532	169	3283793	3284069	11.9908	153
II	3314643	3315560	1000	2.18	2.87	3314675	3315467	17.6228	422	3314643	3315560	15.9116	458
II	3315893	3317185	1000	2.63	3.21	3315893	3317185	24.5773	189	3315905	3317180	19.0491	250
II	3327034	3328780	1000	2.35	3	3327049	3328769	18.2526	870	3327034	3328780	21.4523	1101
II	3362021	3363764	836	1.05	2.01	3362083	3363764	11.9777	168	3362021	3363622	10.9255	286
II	3364713	3365604	1000	1.99	2.72	3364713	3365600	15.731	454	3364725	3365604	20.2557	465
II	3408409	3408840	1000	2.2	2.89	3408409	3408717	16.9019	162	3408436	3408840	16.5994	142
II	3427583	3429252	940	1.4	2.27	3427617	3429252	13.6602	284	3427583	3429250	18.6748	380
II	3443423	3443859	1000	1.66	2.47	3443423	3443845	13.8869	172	3443480	3443859	14.7454	209
II	3483459	3484630	864	1.13	2.08	3483461	3484477	11.8008	439	3483459	3484630	14.1073	261
II	3488043	3488494	1000	3.73	4.14	3488043	3488494	49.0896	247	3488054	3488493	38.8129	238
II	3488770	3489317	1000	2.09	2.79	3488770	3489317	16.9274	172	3488779	3489301	15.2485	146
II	3494541	3498360	1000	4.24	4.62	3494547	3498273	49.555	1274	3494541	3498360	53.3982	650
II	3505932	3507198	1000	3.57	3.97	3505932	3507198	40.7761	788	3505936	3507196	34.9474	552
II	3514185	3514585	1000	1.97	2.69	3514185	3514547	17.9289	188	3514189	3514585	14.32	132
II	3515205	3516464	1000	1.79	2.58	3515238	3516443	18.3501	760	3515205	3516464	36.9395	688
II	3528284	3530708	1000	2.37	3.02	3528286	3530691	38.1498	340	3528284	3530708	19.9336	1105
II	3607948	3609946	1000	3.49	3.91	3607948	3609911	33.8914	869	3607956	3609946	44.2478	880
II	3626337	3629076	1000	4.85	5	3626362	3628817	65.9897	1299	3626337	3629076	68.5064	1244
II	3630835	3631423	1000	1.68	2.51	3630835	3631338	13.9005	335	3630908	3631423	15.0318	178
II	3632180	3632789	1000	2.55	3.15	3632180	3632659	20.4469	266	3632198	3632789	20.2548	296
II	3636536	3637626	1000	2.81	3.37	3636544	3637621	25.0516	607	3636536	3637626	21.5554	570
II	3640411	3641897	1000	2.64	3.22	3640411	3641834	20.9554	1007	3640541	3641897	26.6792	835
II	3643095	3643522	1000	1.75	2.55	3643095	3643511	14.605	253	3643136	3643522	13.8074	267
II	3662422	3665212	1000	4.88	5	3662422	3665212	75.1492	544	3662445	3665187	67.2536	494
II	3667643	3669687	1000	3.38	3.83	3667643	3669687	34.9809	746	3667666	3669687	32.035	729
II	3809486	3811098	964	1.49	2.32	3809494	3811098	13.3212	205	3809486	3811046	12.473	174
II	3814036	3814703	1000	3.02	3.54	3814036	3814703	26.7227	106	3814040	3814660	25.4442	108
II	3818512	3819550	1000	2.67	3.26	3818512	3819534	26.9912	263	3818529	3819550	19.8907	195
II	3861810	3862510	1000	2.58	3.18	3861855	3862485	20.9316	267	3861810	3862510	20.0199	312
II	3863537	3866849	1000	2.7	3.28	3863543	3866849	21.7388	2800	3863537	3866838	22.0531	2786
II	3873633	3874569	1000	4.48	4.85	3873645	3874409	64.3918	302	3873633	3874569	55.5748	311
II	3921074	3921509	1000	1.96	2.68	3921074	3921506	17.4364	185	3921084	3921509	14.318	198
II	3921818	3923728	1000	2.34	3	3921828	3923728	18.3489	1168	3921818	3923681	18.4595	869
II	3938546	3939395	1000	3.92	4.31	3938546	3939365	48.1872	700	3938986	3939395	42.7769	264
II	3939912	3942279	1000	5	5	3939912	3942279	75.6543	1557	3939971	3942257	73.1939	1499
II	3957967	3959225	1000	3.2	3.68	3958001	3959172	27.6211	1008	3957967	3959225	31.3165	717
II	4008214	4009416	1000	3.26	3.72	4008236	4009382	29.0172	818	4008214	4009416	32.8651	866
II	4031689	4032034	1000	2.96	3.48	4031689	4031993	35.2185	109	4031711	4032034	24.3562	111
II	4035224	4035582	1000	2.69	3.27	4035240	4035545	21.6475	118	4035224	4035582	21.9178	134
II	4035881	4037755	1000	2.98	3.5	4035881	4037555	26.3914	593	4035893	4037755	24.7883	582
II	4041630	4045066	993	1.59	2.39	4041630	4044993	13.7737	648	4041640	4045066	16.2605	2353
II	4086875	4088542	1000	3.36	3.8	4086884	4088523	36.4988	327	4086875	4088542	31.2523	489
II	4089568	4090690	1000	2.65	3.23	4089602	4090644	21.4273	386	4089568	4090690	21.063	456
II	4123033	4123801	1000	2.67	3.25	4123061	4123801	25.4298	433	4123033	4123792	19.7351	430
II	4130347	4130805	1000	2.43	3.06	4130376	4130805	18.9202	98	4130347	4130801	23.5535	154
II	4157315	4160159	1000	4.41	4.8	4157315	4160159	56.596	1200	4157337	4160150	54.5473	1195
II	4161441	4163640	1000	3.45	3.87	4161490	4163524	32.8064	1597	4161441	4163640	42.8861	1368
II	4190277	4191226	1000	1.96	2.67	4190294	4191226	20.2649	351	4190277	4191202	14.4065	394
II	4209959	4210575	1000	4.01	4.41	4209959	4210563	58.0197	166	4209971	4210575	46.8272	156
II	4238044	4239054	1000	3.94	4.35	4238047	4239054	43.2071	579	4238044	4239053	46.9026	567
II	4252732	4254470	1000	3.86	4.25	4252748	4254470	41.5088	904	4252732	4254431	56.9673	292
II	4284167	4286098	1000	3.59	3.99	4284167	4285984	35.93	929	4284200	4286098	38.3745	857
II	4297662	4298536	892	1.26	2.15	4297693	4298536	12.2618	217	4297662	4298424	11.5974	301
II	4298954	4299356	1000	1.84	2.61	4298954	4299345	14.7454	211	4298967	4299356	14.8438	292
II	4385809	4386703	1000	1.83	2.6	4385844	4386703	26.1533	611	4385809	4386699	14.9496	676
II	4442419	4449681	1000	5	5	4442659	4449663	97.2039	4440	4442419	4449681	103.841	4691
II	4464916	4465812	1000	4.23	4.6	4464963	4465761	50.0501	593	4464916	4465812	70.5808	614
II	4518361	4518936	1000	3.3	3.76	4518361	4518932	29.7355	102	4518367	4518936	33.2993	98
II	4532337	4533454	1000	2.87	3.42	4532337	4533454	33.923	178	4532355	4533449	64.2211	191
II	4533756	4534621	1000	3.36	3.81	4533775	4534609	30.81	167	4533756	4534621	35.873	178
II	4534933	4535760	1000	3.13	3.64	4534946	4535729	26.438	576	4534933	4535760	33.5484	578
II	4536306	4537396	1000	3.58	3.98	4536311	4537387	37.1831	928	4536306	4537396	35.9339	937
II	4538824	4539245	1000	4.24	4.61	4538824	4539202	48.3887	150	4538827	4539245	55.2107	145
III	71262	71833	1000	3.73	4.13	71274	71833	37.7642	116	71262	71806	45.785	148
III	73577	75702	1000	2.73	3.3	73625	75702	24.0673	1478	73577	75581	20.7947	1091
III	88462	90735	903	1.31	2.18	88514	90735	16.5949	201	88462	90719	11.8177	1434
III	117679	119196	1000	4.67	5	117679	119196	73.8436	327	117698	118900	59.1368	771
III	138081	138741	1000	1.63	2.43	138094	138517	13.7564	244	138081	138741	15.0462	239
III	170531	171656	1000	3.87	4.27	170534	171649	45.3153	602	170531	171656	41.7854	479
III	174346	176122	1000	3.61	4.02	174433	176122	36.6361	1150	174346	176118	38.0025	1064
III	212307	214214	1000	3.02	3.54	212329	214189	25.1788	758	212307	214214	32.6336	777
III	225899	228406	1000	2.79	3.37	225899	228383	26.2653	2064	225918	228406	48.0431	1737
III	228689	230087	1000	4.06	4.48	228761	229854	44.8657	592	228689	230087	56.8016	656
III	241715	242492	1000	2.83	3.39	241836	242450	24.6976	313	241715	242492	22.1967	442
III	245794	247644	1000	2.66	3.24	245794	247616	21.0902	1278	245798	247644	27.4839	1282
III	252038	252864	1000	3.65	4.05	252132	252864	37.0165	179	252038	252824	52.2632	266
III	263142	264377	1000	2.06	2.76	263142	264363	16.9709	543	263199	264377	14.9863	549
III	267231	268401	1000	5	5	267380	268397	139.692	782	267231	268401	127.335	930
III	275557	277718	1000	2.5	3.11	275561	277718	19.9586	489	275557	277699	28.1556	781
III	282720	284467	1000	2.78	3.35	282772	284467	30.0106	792	282720	284462	21.3289	1004
III	285034	285603	1000	2.58	3.18	285034	285603	24.4146	396	285076	285525	18.4594	312
III	346420	347124	959	1.46	2.31	346420	347109	23.6147	464	346467	347124	13.3474	442
III	348112	348501	911	1.34	2.2	348124	348501	12.487	97	348112	348492	11.9257	202
III	349159	350644	1000	3.35	3.79	349159	350644	34.5046	602	349164	350637	31.3323	616
III	350999	351544	1000	3.07	3.58	350999	351511	27.7946	291	351009	351544	26.1784	326
III	352257	352646	1000	2.06	2.76	352257	352646	15.8362	128	352270	352596	16.4578	158
III	361072	361614	1000	3.22	3.7	361072	361614	29.8225	236	361087	361598	29.6817	210
III	388912	389841	1000	3.53	3.93	388919	389832	34.387	527	388912	389841	37.7093	725
III	469507	471994	1000	4.06	4.49	469566	471973	45.2508	2001	469507	471994	49.7388	1648
III	473090	473550	1000	3.55	3.95	473105	473542	34.3561	141	473090	473550	40.6606	138
III	482222	482850	1000	2.3	2.97	482223	482850	17.922	325	482222	482826	22.8904	122
III	539686	540868	1000	4.73	5	539700	540797	62.3733	160	539686	540868	62.5118	170
III	553126	554144	1000	2.11	2.81	553126	554144	16.4108	224	553160	553890	16.0108	184
III	556454	557518	1000	1.68	2.5	556456	556970	14.0054	335	556454	557518	15.4282	391
III	560929	564261	1000	2.99	3.52	560982	564261	33.9722	1115	560929	564258	61.4217	3000
III	565692	567239	936	1.4	2.26	565770	567156	14.8521	230	565692	567239	11.8133	346
III	583448	584026	1000	2.08	2.78	583448	584010	16.3473	478	583480	584026	15.7245	453
III	611068	612584	1000	2.72	3.29	611136	612584	21.4572	1034	611068	612566	24.751	1158
III	622490	623077	1000	2.11	2.8	622518	623077	16.5935	264	622490	623045	15.6061	289
III	626669	627725	1000	2.85	3.4	626674	627367	24.2011	533	626669	627725	37.0657	539
III	656525	657150	1000	1.95	2.66	656525	657108	15.4046	234	656560	657150	18.3399	163
III	691046	691709	1000	2.13	2.84	691046	691709	23.5809	580	691063	691688	15.4137	562
III	714204	714608	1000	3.82	4.22	714204	714608	40.4235	210	714215	714607	53.7043	199
III	749442	750869	1000	1.66	2.46	749467	750708	15.488	579	749442	750869	12.7349	845
III	762624	763112	1000	3.41	3.85	762624	763097	35.5602	233	762624	763112	32.6141	264
III	764750	765228	1000	1.82	2.6	764755	765213	14.5912	130	764750	765228	15.6666	154
III	773550	774552	1000	2.35	3	773550	774522	19.072	720	773600	774552	16.8646	322
III	811222	811634	1000	2.41	3.05	811222	811599	21.4514	135	811248	811634	16.7545	127
III	812689	814328	1000	2.47	3.1	812689	814323	19.5523	661	812693	814328	26.8488	706
III	817340	817759	1000	3.48	3.89	817340	817759	40.1561	145	817357	817752	32.9929	125
III	847474	847897	1000	3.7	4.1	847474	847897	37.8194	238	847501	847878	41.6367	218
III	853279	853582	1000	2.79	3.36	853308	853582	22.5788	93	853279	853581	25.1703	113
III	925646	926480	1000	4.85	5	925651	926460	66.4615	530	925646	926480	67.4852	532
III	939741	941146	1000	3.49	3.91	939793	941146	40.9667	566	939741	941133	33.2369	703
III	947153	947538	1000	3.69	4.1	947153	947538	40.7007	170	947155	947532	37.9556	146
III	947859	950219	1000	4.8	5	947859	950212	67.5054	2063	947863	950219	64.7257	2053
III	974055	976672	1000	3.73	4.15	974055	976645	38.2657	900	974062	976672	42.3596	916
III	989115	990382	986	1.56	2.37	989115	990370	13.3212	1075	989233	990382	14.623	1009
III	1032360	1033484	1000	2.65	3.23	1032394	1033416	21.268	634	1032360	1033484	30.1528	337
III	1048598	1050406	1000	2.26	2.94	1048598	1050386	19.2211	903	1048602	1050406	15.9644	827
III	1066406	1067186	1000	3.22	3.69	1066453	1066775	28.6103	225	1066406	1067186	31.1119	269
III	1067966	1068300	1000	3.38	3.83	1067978	1068295	31.1543	108	1067966	1068300	39.3379	121
III	1097468	1097844	1000	2.81	3.38	1097468	1097844	22.8459	164	1097479	1097798	26.2733	139
III	1141945	1142526	1000	2.88	3.42	1141945	1142467	23.9274	291	1141975	1142526	33.9156	241
III	1174385	1175561	1000	2.07	2.77	1174489	1175561	15.8956	544	1174385	1175511	16.9084	670
III	1261588	1263252	957	1.45	2.31	1261588	1263239	12.6303	428	1261601	1263252	13.1403	1020
III	1264715	1266466	1000	3.12	3.62	1264731	1266456	26.9565	782	1264715	1266466	28.3218	855
III	1309822	1310911	1000	3.1	3.6	1309834	1310689	26.8777	500	1309822	1310911	27.7996	488
III	1311722	1312469	1000	2.2	2.88	1312060	1312426	16.7789	158	1311722	1312469	20.8436	572
III	1360355	1361247	1000	3.36	3.8	1360355	1361247	61.1741	771	1360398	1361228	39.0099	722
III	1392290	1394388	1000	3.84	4.24	1392298	1394238	40.4449	1222	1392290	1394388	52.5901	894
III	1394758	1395204	1000	2.12	2.83	1394759	1395199	16.2998	171	1394758	1395204	16.939	138
III	1396447	1397060	1000	3.9	4.3	1396477	1396998	41.4326	324	1396447	1397060	47.3442	293
III	1410737	1414959	1000	4.5	4.86	1411280	1414266	53.0667	2447	1410737	1414959	65.857	2991
III	1419386	1421251	1000	3.44	3.86	1419386	1420756	36.5702	760	1419386	1421251	32.8726	738
III	1437028	1438486	1000	3.19	3.67	1437028	1438486	27.5173	325	1437073	1438457	31.9747	393
III	1451594	1454407	1000	5	5	1451594	1454370	93.6458	1311	1451614	1454407	94.214	1305
III	1474893	1475221	1000	3.28	3.73	1474893	1475198	29.1714	164	1474931	1475221	33.3328	138
III	1525885	1529389	1000	2.24	2.92	1525910	1529358	17.8707	1042	1525885	1529389	25.3702	1175
III	1563888	1565145	1000	2.22	2.91	1563921	1565145	16.8789	926	1563888	1565143	17.5341	261
III	1571983	1573622	1000	1.92	2.65	1572345	1573609	15.2281	734	1571983	1573622	15.1049	1235
III	1587836	1588446	1000	1.97	2.69	1587836	1588406	16.5016	237	1587848	1588446	14.5239	169
III	1590150	1593864	1000	4.53	4.91	1590172	1593864	55.7042	1714	1590150	1593814	57.5467	1734
III	1613333	1614531	1000	2.91	3.44	1613343	1614502	25.9703	360	1613333	1614531	23.1044	476
III	1634862	1635674	1000	2.74	3.31	1634862	1635674	37.9808	162	1634891	1635670	22.6664	150
III	1640903	1642054	1000	1.87	2.62	1640903	1642045	14.9655	130	1640942	1642054	14.91	248
III	1685612	1689175	1000	4.21	4.58	1685626	1689175	50.9888	2668	1685612	1689167	49.7304	2702
III	1701756	1702391	1000	4.31	4.68	1701756	1702391	58.8023	417	1701788	1702380	52.9631	384
III	1703584	1704076	1000	2.45	3.08	1703588	1704076	22.0014	219	1703584	1703978	17.29	256
III	1708250	1710294	1000	2.14	2.85	1708267	1710294	20.4993	484	1708250	1710140	15.1952	405
III	1728709	1730560	1000	2.43	3.07	1728719	1730553	19.0037	823	1728709	1730560	19.867	827
III	1733059	1734136	1000	3.17	3.66	1733059	1734136	30.6804	255	1733105	1734119	27.6297	250
III	1784512	1785355	1000	2.21	2.9	1784752	1785344	18.7598	378	1784512	1785355	15.7131	650
III	1788895	1789560	1000	2.93	3.47	1788900	1789549	24.1191	118	1788895	1789560	32.6877	102
III	1826344	1827441	1000	2.87	3.41	1826376	1827441	25.1852	540	1826344	1827417	41.2823	567
III	1835218	1836813	1000	1.96	2.68	1835267	1836810	15.3926	688	1835218	1836813	17.3639	892
III	1837877	1840428	1000	4.31	4.67	1837877	1840398	49.7885	1060	1837884	1840428	62.2832	1051
III	1852786	1853287	991	1.59	2.39	1852797	1853270	13.5723	141	1852786	1853287	13.4682	123
III	1855735	1856959	1000	2.4	3.04	1855846	1856918	18.9014	610	1855735	1856959	18.8753	619
III	1860614	1861120	856	1.11	2.06	1860637	1861007	11.8684	151	1860614	1861120	14.8768	179
III	1862976	1863371	1000	3.37	3.82	1862989	1863316	31.4163	162	1862976	1863371	35.4073	178
III	1939326	1940510	1000	2.74	3.32	1939326	1940510	23.1047	773	1939450	1940490	21.6721	603
III	1979836	1981935	1000	3.81	4.22	1979871	1981879	40.0974	814	1979836	1981935	47.5448	803
III	2012860	2014155	1000	2.38	3.02	2012927	2014036	18.9803	818	2012860	2014155	26.6114	875
III	2037265	2039442	1000	2.58	3.18	2037854	2039420	21.4553	430	2037265	2039442	34.047	1058
III	2056662	2059898	1000	4.29	4.66	2056662	2059898	50.6053	1655	2056671	2059821	54.1272	1341
III	2069776	2071407	1000	2.4	3.03	2069822	2071332	18.6047	677	2069776	2071407	19.984	660
III	2071818	2072293	1000	3.68	4.08	2071818	2072274	42.9149	276	2071851	2072293	36.9537	259
III	2077146	2079021	1000	3.73	4.11	2077370	2078948	37.8999	1126	2077146	2079021	50.1248	1305
III	2084820	2085954	1000	2.01	2.73	2084835	2085954	15.9334	935	2084820	2085925	20.8577	339
III	2094608	2096055	1000	3.53	3.94	2094608	2096006	50.7755	797	2094614	2096055	36.2777	992
III	2096517	2097305	1000	2.4	3.04	2096591	2097305	18.7175	544	2096517	2097281	19.9187	303
III	2099837	2100504	1000	2.62	3.2	2099837	2100500	26.3642	288	2099858	2100504	19.2404	219
III	2113431	2114145	1000	2.68	3.26	2113439	2114036	21.277	387	2113431	2114145	22.8339	395
III	2194202	2194952	944	1.42	2.28	2194202	2194950	12.8759	405	2194226	2194952	12.159	426
III	2223724	2224218	859	1.11	2.07	2223730	2224218	11.7965	171	2223724	2224175	11.2249	242
III	2249323	2252658	1000	1.67	2.48	2249323	2252647	14.1739	2486	2249328	2252658	17.1795	1347
III	2253103	2255122	1000	1.75	2.55	2253355	2255122	19.2803	1345	2253103	2255092	13.3801	1490
III	2309763	2310095	1000	1.85	2.62	2309763	2310084	17.3327	205	2309790	2310095	13.5029	203
III	2368089	2368642	833	1.05	2.01	2368089	2368642	19.7056	402	2368122	2368639	11.7889	290
III	2378577	2379939	1000	2.08	2.78	2378577	2379938	16.3984	963	2378598	2379939	21.7712	947
III	2447041	2448126	1000	5	5	2447041	2448123	109.383	307	2447049	2448126	120.686	299

## Sheet: Cdc20 IDR 100
Chr	Start	End	IDR_value	local_IDR	global_IDR	Start_rep1	End_rep1	p-value_rep1	Summit_rep1	Start_rep2	End_rep2	p-value_rep2	Summit_rep2
I	338907	341849	1000	4.64	5	338948	341849	41.4321	328	338907	341824	49.8447	388
I	527206	528367	1000	4.79	5	527206	528367	40.1355	819	527332	528307	60.2444	317
I	1756071	1756587	1000	5	5	1756074	1756587	59.7937	336	1756071	1756564	49.0795	340
I	4007580	4010433	1000	4.79	5	4007580	4010431	41.0545	665	4007584	4010433	58.5191	665
I	4096324	4097061	1000	5	5	4096324	4097061	92.6037	193	4096329	4096989	95.0582	187
I	4918523	4919009	1000	5	5	4918523	4919009	56.2251	165	4918537	4918988	52.1393	150
II	625590	626623	1000	5	5	625590	626623	50.5329	586	625594	626615	54.3921	580
II	627314	627786	1000	5	5	627314	627784	55.4027	168	627322	627786	57.445	161
II	1601574	1602355	1000	5	5	1601574	1602355	53.6235	611	1601575	1602341	66.1248	615
II	4442409	4449688	1000	4.87	5	4442409	4449688	54.4871	6882	4442411	4449654	46.9224	4692
III	267316	268363	1000	5	5	267316	268363	104.825	848	267410	268358	103.682	755
III	539698	540791	1000	5	5	539698	540791	50.7919	157	539706	540349	52.5336	149
III	1451708	1453541	1000	4.7	5	1451708	1453541	45.5467	878	1451751	1453480	47.4218	790
III	2447125	2448133	1000	5	5	2447142	2448133	48.6928	206	2447125	2448106	68.796	223
II	3939905	3942257	1000	4.55	4.95	3939905	3942257	36.7049	1876	3939915	3942249	50.8846	1856
I	1757126	1758074	1000	4.54	4.91	1757126	1758074	51.7058	150	1757153	1757937	37.2815	124
III	626062	627743	1000	4.53	4.88	626062	627743	45.1602	1146	626645	627724	41.9288	563
I	3496227	3497031	1000	4.46	4.84	3496227	3497031	44.0095	256	3496353	3497015	41.9288	130
I	4529631	4530833	1000	4.43	4.81	4529631	4530833	39.247	145	4529637	4530828	45.1277	137
I	3655164	3656772	1000	4.43	4.78	3655164	3656772	44.5833	810	3655447	3656768	40.1597	528
II	4532387	4532786	1000	4.14	4.71	4532387	4532751	33.1418	159	4532403	4532786	35.8239	143
III	2056678	2059852	1000	4.06	4.65	2056678	2059827	33.3663	2472	2056685	2059852	33.476	2464
II	578743	579741	1000	4.02	4.59	578743	579741	30.7285	478	578764	579733	33.654	486
II	3938977	3939548	1000	4.01	4.54	3938977	3939548	29.5982	235	3939066	3939504	36.2049	148
I	3591794	3592176	1000	4	4.5	3591794	3592176	32.6446	156	3591850	3592139	32.6315	121
I	5314823	5316035	1000	3.99	4.46	5314827	5316035	30.6778	683	5314823	5315963	33.6398	708
I	3985997	3990655	1000	3.93	4.43	3985997	3990655	28.1284	3017	3986096	3990593	44.0785	2921
I	4516270	4517049	1000	3.88	4.39	4516270	4517049	34.2182	463	4516402	4517029	29.7052	355
II	1947989	1950214	1000	3.87	4.36	1947989	1950170	30.9438	1380	1947993	1950214	30.4128	1481
II	3873723	3874850	1000	3.85	4.33	3873723	3874850	35.3309	311	3873790	3874579	29.192	264
II	1742239	1743661	1000	3.84	4.3	1742239	1743661	28.3359	450	1742297	1743614	33.5761	393
II	3662420	3665149	1000	3.81	4.27	3662420	3665149	30.2084	573	3662427	3665116	30.1162	557
II	4209960	4210570	1000	3.78	4.24	4209960	4210570	30.9406	141	4209976	4210554	29.2199	132
I	2446322	2447621	1000	3.74	4.22	2446322	2447621	28.1374	886	2446358	2447574	31.2217	845
II	351583	353952	1000	3.69	4.19	351583	353938	26.647	1217	351674	353952	35.779	1372
II	285253	285846	1000	3.62	4.16	285253	285830	25.1896	152	285270	285846	36.8113	148
I	4715338	4716198	1000	3.57	4.12	4715338	4716198	28.1888	121	4715354	4715812	28.0665	102
I	1096270	1096755	1000	3.55	4.09	1096270	1096755	29.1644	183	1096308	1096731	27.3431	153
II	1307486	1309499	1000	3.55	4.07	1307486	1309484	27.0786	1400	1307496	1309499	28.9171	1345
III	690417	691689	1000	3.54	4.04	690417	691689	29.3141	1208	690543	691688	27.1307	1082
I	5368875	5369392	1000	3.5	4.02	5368875	5369392	25.2166	318	5368890	5369375	29.9462	314
II	516406	518895	1000	3.49	3.99	516406	518445	28.4536	632	516406	518895	26.8756	628
I	3394849	3395879	1000	3.47	3.97	3394849	3395828	25.9172	538	3394854	3395879	29.0362	541
III	117736	118888	1000	3.46	3.95	117750	118888	28.9921	767	117736	118877	26.5616	816
II	3172349	3173374	1000	3.44	3.93	3172349	3173374	24.8859	666	3172384	3173373	29.7052	643
III	1701768	1702415	1000	3.43	3.91	1701780	1702396	23.2488	136	1701768	1702415	32.3278	376
III	925661	926470	1000	3.42	3.89	925688	926470	23.1035	521	925661	926440	33.59	523
II	1454838	1455560	1000	3.41	3.87	1454838	1455560	24.6	419	1454846	1455556	29.0695	410
I	3887628	3891979	1000	3.4	3.85	3887933	3891942	25.5778	858	3887628	3891979	27.7292	918
III	1360350	1361218	1000	3.39	3.84	1360350	1361218	25.0117	750	1360383	1361201	28.1771	733
II	2348411	2349453	1000	3.38	3.82	2348411	2349378	23.1883	325	2348469	2349453	29.9473	314
II	2032090	2032722	1000	3.37	3.81	2032090	2032719	26.6221	390	2032105	2032722	27.0271	370
I	3576990	3577484	1000	3.36	3.79	3576996	3577484	23.4642	112	3576990	3577467	28.7245	110
II	4465008	4465758	1000	3.35	3.78	4465040	4465758	26.8699	466	4465008	4465757	26.4381	512
I	4154416	4155070	1000	3.32	3.76	4154416	4155057	22.7364	475	4154517	4155070	30.8181	371
I	1542927	1544816	1000	3.31	3.75	1542938	1544812	26.7268	1534	1542927	1544816	24.9867	1515
II	1872529	1873527	1000	3.31	3.74	1872529	1873527	26.6222	730	1872544	1873525	25.3823	673
I	2745425	2746683	1000	3.3	3.72	2745425	2746681	26.8747	582	2745445	2746683	24.7982	561
I	1972890	1974051	1000	3.25	3.71	1972890	1974045	23.1596	470	1972992	1974051	27.322	370
I	1704406	1704707	1000	3.23	3.69	1704406	1704699	22.348	176	1704434	1704707	32.3278	150
II	2778895	2780651	1000	3.23	3.68	2778921	2780651	27.0171	806	2778895	2780636	23.872	863
I	1150028	1151220	1000	3.22	3.67	1150028	1151220	23.1774	242	1150055	1151094	26.6593	249
II	4008332	4009411	1000	3.21	3.66	4008332	4009391	28.3878	684	4008387	4009411	22.8104	652
II	2939540	2940772	1000	3.2	3.64	2939540	2940772	22.9829	197	2939558	2940763	26.9461	216
I	2795272	2796110	1000	3.16	3.63	2795278	2796110	22.9421	266	2795272	2796098	26.0761	273
III	71299	71751	1000	3.1	3.61	71304	71732	21.6745	85	71299	71751	27.8563	90
III	817325	817714	1000	3.08	3.6	817325	817697	25.1493	158	817362	817714	22.3905	118
I	2106033	2110134	1000	3.08	3.58	2106033	2110132	26.6413	257	2106049	2110134	22.0164	279
I	1200549	1205345	1000	3.07	3.57	1200549	1205345	24.3103	536	1200577	1205334	22.4969	523
III	1067990	1068303	1000	3.07	3.56	1067990	1068303	23.0506	204	1067998	1068287	23.1043	187
II	4238018	4239049	1000	3.04	3.54	4238018	4239049	21.26	700	4238039	4239045	28.242	345
I	4424078	4426502	1000	2.99	3.53	4424078	4426502	24.1027	1632	4424448	4426431	21.7227	1103
II	258781	260008	1000	2.99	3.51	258781	260008	21.5305	874	258792	260008	24.3308	875
III	714205	714618	1000	2.98	3.5	714205	714618	22.4875	251	714240	714567	22.547	142
I	4910943	4914855	1000	2.97	3.49	4910946	4914855	22.6623	2562	4910943	4914805	22.2576	2603
II	2121563	2121993	1000	2.97	3.47	2121578	2121993	27.8626	295	2121563	2121958	20.6359	280
I	4268560	4269050	1000	2.95	3.46	4268560	4269050	21.3958	200	4268607	4269041	24.0536	149
I	4109669	4110931	1000	2.95	3.45	4109669	4110931	22.5711	814	4109781	4110874	22.0083	629
I	1285709	1286657	1000	2.93	3.44	1285709	1286657	22.7132	401	1285726	1286649	21.4721	461
II	204883	205452	1000	2.92	3.42	204885	205451	21.4642	271	204883	205452	22.8626	289
I	3237542	3238376	1000	2.91	3.41	3237542	3238312	20.7345	489	3237589	3238376	24.8065	396
III	716076	716539	1000	2.91	3.4	716093	716517	20.3463	232	716076	716539	27.4312	251
I	1712817	1714428	1000	2.91	3.39	1712817	1714428	20.946	626	1713186	1714310	24.2833	954
III	2084775	2085947	1000	2.89	3.38	2084775	2085945	21.1115	384	2084812	2085947	23.0134	342
II	4284168	4285974	1000	2.87	3.37	4284168	4285974	22.5557	381	4284200	4285953	21.0996	236
I	3991261	3992071	1000	2.85	3.36	3991261	3992071	20.2194	390	3991272	3992039	26.1248	378
II	2181000	2182055	1000	2.85	3.34	2181000	2182038	25.2148	324	2181073	2182055	19.367	223
I	3963862	3964806	1000	2.81	3.33	3963869	3964806	23.4627	211	3963862	3964791	19.3516	266
I	3722513	3723659	1000	2.8	3.32	3722513	3723645	21.2715	680	3722519	3723659	21.1402	698
I	4697708	4701148	1000	2.8	3.31	4697708	4701148	22.4306	2480	4697804	4701021	19.8136	2141
III	947108	947519	1000	2.79	3.3	947108	947514	19.9391	181	947188	947519	23.1966	132
III	1685635	1689173	1000	2.78	3.29	1685635	1689171	21.7566	1267	1685653	1689173	20.1252	1237
I	4316098	4317428	1000	2.78	3.28	4316098	4317428	22.0224	294	4316224	4317420	20.0236	344
I	1002474	1003457	1000	2.77	3.27	1002474	1003442	20.4716	566	1002539	1003457	21.8738	499
III	225917	228386	1000	2.77	3.26	225917	228386	20.2489	1714	225926	228383	22.0829	1701
III	1419382	1420756	1000	2.74	3.25	1419382	1420756	27.0171	456	1419421	1420741	18.4523	419
II	4122989	4123769	1000	2.72	3.24	4122989	4123769	19.6165	519	4123041	4123740	23.0777	411
II	2806788	2809496	1000	2.71	3.23	2806820	2809458	19.0896	1319	2806788	2809496	27.8145	1382
II	2045476	2046857	1000	2.7	3.22	2045476	2046857	20.2392	736	2045501	2046842	20.7462	702
I	2706235	2706604	1000	2.7	3.21	2706235	2706604	22.3999	172	2706250	2706585	18.4758	127

## Sheet: Cdc20+PhenDC3 IDR 100
Chr	Start	End	IDR_value	local_IDR	global_IDR	Start_rep1	End_rep1	p-value_rep1	Summit_rep1	Start_rep2	End_rep2	p-value_rep2	Summit_rep2
I	338568	341849	1000	5	5	338568	341849	92.2082	739	338882	341839	92.3183	405
I	527324	528374	1000	5	5	527343	528368	95.3007	656	527324	528374	118.893	302
I	1150010	1151293	1000	4.77	5	1150020	1151237	58.7139	229	1150010	1151293	70.5361	256
I	1200406	1205468	1000	4.72	5	1200460	1205391	59.0728	642	1200406	1205468	64.0593	702
I	2446304	2447629	1000	4.99	5	2446304	2447629	70.8379	922	2446461	2447626	74.4857	760
I	3576955	3577596	1000	4.78	5	3576966	3577537	63.885	148	3576955	3577596	65.3271	183
I	3985974	3990544	1000	4.98	5	3985974	3990494	67.7588	3043	3985981	3990544	79.2648	3038
I	3991220	3992082	1000	5	5	3991277	3992066	80.806	393	3991220	3992082	79.9648	419
I	4007570	4010462	1000	4.67	5	4007570	4010422	56.0587	1283	4007582	4010462	69.163	1265
I	4096307	4097082	1000	5	5	4096311	4097082	97.9226	206	4096307	4096997	97.8503	207
II	350857	353966	1000	5	5	351512	353941	79.8912	1565	350857	353966	97.0737	2254
II	625580	626603	1000	5	5	625580	626596	123.1	593	625599	626603	116.588	574
II	1307489	1309589	1000	5	5	1307512	1309515	77.3145	1201	1307489	1309589	88.3857	1220
II	1601540	1602388	1000	5	5	1601540	1602388	96.2018	667	1601554	1602377	82.6546	635
II	1742160	1743694	1000	5	5	1742183	1743694	79.6729	537	1742160	1743632	80.4214	547
II	1872014	1873628	1000	5	5	1872527	1873565	79.2738	737	1872014	1873628	83.3511	1195
II	2806751	2809546	1000	4.99	5	2806785	2809546	72.3796	1364	2806751	2809484	74.2002	1360
II	3626337	3629076	1000	4.85	5	3626362	3628817	65.9897	1299	3626337	3629076	68.5064	1244
II	3662422	3665212	1000	4.88	5	3662422	3665212	75.1492	544	3662445	3665187	67.2536	494
II	3939912	3942279	1000	5	5	3939912	3942279	75.6543	1557	3939971	3942257	73.1939	1499
II	4442419	4449681	1000	5	5	4442659	4449663	97.2039	4440	4442419	4449681	103.841	4691
III	117679	119196	1000	4.67	5	117679	119196	73.8436	327	117698	118900	59.1368	771
III	267231	268401	1000	5	5	267380	268397	139.692	782	267231	268401	127.335	930
III	539686	540868	1000	4.73	5	539700	540797	62.3733	160	539686	540868	62.5118	170
III	925646	926480	1000	4.85	5	925651	926460	66.4615	530	925646	926480	67.4852	532
III	947859	950219	1000	4.8	5	947859	950212	67.5054	2063	947863	950219	64.7257	2053
III	1451594	1454407	1000	5	5	1451594	1454370	93.6458	1311	1451614	1454407	94.214	1305
III	2447041	2448126	1000	5	5	2447041	2448123	109.383	307	2447049	2448126	120.686	299
I	4958083	4960836	1000	4.58	4.97	4958083	4960783	57.2244	1318	4958098	4960836	58.0053	1390
I	4516352	4517017	1000	4.57	4.95	4516374	4517010	55.3127	388	4516352	4517017	60.5534	414
I	3577888	3579314	1000	4.56	4.93	3577957	3579293	55.4161	776	3577888	3579314	58.6483	837
III	1590150	1593864	1000	4.53	4.91	1590172	1593864	55.7042	1714	1590150	1593814	57.5467	1734
II	627298	627745	1000	4.52	4.9	627307	627669	53.3938	182	627298	627745	60.9687	187
II	2199974	2202929	1000	4.5	4.88	2200035	2202927	53.1788	1729	2199974	2202929	71.1501	2519
III	1410737	1414959	1000	4.5	4.86	1411280	1414266	53.0667	2447	1410737	1414959	65.857	2991
II	3873633	3874569	1000	4.48	4.85	3873645	3874409	64.3918	302	3873633	3874569	55.5748	311
II	1454834	1455568	1000	4.44	4.83	1454850	1455467	52.1993	407	1454834	1455568	58.7628	426
II	1687997	1690175	1000	4.44	4.81	1688031	1690162	53.3516	1018	1687997	1690175	56.2325	1027
II	4157315	4160159	1000	4.41	4.8	4157315	4160159	56.596	1200	4157337	4160150	54.5473	1195
I	3591838	3592157	1000	4.41	4.78	3591857	3592145	54.5484	129	3591838	3592157	55.1987	142
I	1478594	1481921	1000	4.39	4.77	1478635	1481921	52.9625	1142	1478594	1481866	55.3082	958
I	4910931	4914876	1000	4.36	4.75	4910931	4914876	52.9017	2623	4910946	4914819	55.1033	2592
I	3875971	3876574	1000	4.36	4.74	3876001	3876574	51.5574	313	3875971	3876566	55.6624	353
II	1268059	1268654	1000	4.33	4.72	1268063	1268614	55.0569	273	1268059	1268654	52.9682	295
I	4140452	4142607	1000	4.33	4.71	4140452	4142533	51.7108	669	4140762	4142607	54.3493	365
I	101307	104344	1000	4.32	4.7	101307	104309	52.1489	1157	101315	104344	53.4284	1381
III	1701756	1702391	1000	4.31	4.68	1701756	1702391	58.8023	417	1701788	1702380	52.9631	384
III	1837877	1840428	1000	4.31	4.67	1837877	1840398	49.7885	1060	1837884	1840428	62.2832	1051
III	2056662	2059898	1000	4.29	4.66	2056662	2059898	50.6053	1655	2056671	2059821	54.1272	1341
I	1096295	1096745	1000	4.27	4.65	1096295	1096730	55.1255	148	1096295	1096745	51.9269	160
II	464203	467744	1000	4.27	4.64	464207	467744	48.5543	1910	464203	467733	56.8325	1950
II	3494541	3498360	1000	4.24	4.62	3494547	3498273	49.555	1274	3494541	3498360	53.3982	650
II	4538824	4539245	1000	4.24	4.61	4538824	4539202	48.3887	150	4538827	4539245	55.2107	145
II	4464916	4465812	1000	4.23	4.6	4464963	4465761	50.0501	593	4464916	4465812	70.5808	614
I	2439490	2441492	1000	4.22	4.59	2439509	2441492	50.1481	1162	2439490	2441483	52.0784	1113
III	1685612	1689175	1000	4.21	4.58	1685626	1689175	50.9888	2668	1685612	1689167	49.7304	2702
I	5368853	5369384	1000	4.18	4.57	5368853	5369378	53.0808	356	5368861	5369384	48.992	358
II	2045513	2046839	1000	4.17	4.56	2045513	2046827	47.0081	626	2045550	2046839	53.404	691
I	5173205	5175041	1000	4.14	4.54	5173232	5175012	53.8891	833	5173205	5175041	47.7179	873
I	2106031	2110137	1000	4.1	4.52	2106031	2110137	46.3967	272	2106031	2110122	49.8579	337
I	4452756	4455061	1000	4.09	4.51	4452756	4455061	50.9386	1323	4452858	4455058	46.8768	1093
I	1493926	1494641	1000	4.08	4.5	1493992	1494602	46.6889	290	1493926	1494641	48.553	362
III	469507	471994	1000	4.06	4.49	469566	471973	45.2508	2001	469507	471994	49.7388	1648
III	228689	230087	1000	4.06	4.48	228761	229854	44.8657	592	228689	230087	56.8016	656
II	516378	518453	1000	4.05	4.47	516378	518453	44.6457	642	516400	518441	52.4271	608
I	5415167	5416867	1000	4.05	4.46	5415188	5416719	50.1667	482	5415167	5416867	46.1281	551
I	4935663	4937305	1000	4.04	4.45	4935919	4937305	47.3901	805	4935663	4937281	46.5804	1074
II	1106423	1108912	1000	4.02	4.43	1106473	1108911	48.488	1096	1106423	1108912	46.0942	1215
II	230089	233794	1000	4.02	4.42	230089	233752	46.9829	2586	230090	233794	46.4374	2574
II	4209959	4210575	1000	4.01	4.41	4209959	4210563	58.0197	166	4209971	4210575	46.8272	156
I	1704371	1704712	1000	4	4.4	1704392	1704698	46.7764	197	1704371	1704712	46.125	219
I	1972672	1974043	1000	3.97	4.39	1972862	1974026	44.6329	484	1972672	1974043	46.6327	675
II	1571121	1573668	1000	3.97	4.38	1571146	1573659	43.6698	1179	1571121	1573668	47.8335	813
I	3646309	3648428	1000	3.97	4.37	3646327	3648416	52.2025	1516	3646309	3648428	44.3867	1548
II	2939562	2940790	1000	3.97	4.36	2939593	2940684	49.242	168	2939562	2940790	44.0484	198
I	960151	962151	1000	3.94	4.35	960151	962089	48.2397	580	960160	962151	43.6388	599
II	4238044	4239054	1000	3.94	4.35	4238047	4239054	43.2071	579	4238044	4239053	46.9026	567
I	3887886	3890821	1000	3.93	4.34	3887912	3890821	45.5234	2199	3887886	3890807	43.7734	2189
II	1473650	1474719	1000	3.92	4.33	1473650	1474571	44.0391	531	1473716	1474719	45.3351	493
II	2778929	2780688	1000	3.92	4.32	2778929	2780688	51.9748	818	2778944	2780625	43.4731	803
II	3938546	3939395	1000	3.92	4.31	3938546	3939365	48.1872	700	3938986	3939395	42.7769	264
III	1396447	1397060	1000	3.9	4.3	1396477	1396998	41.4326	324	1396447	1397060	47.3442	293
II	2032089	2032730	1000	3.89	4.29	2032089	2032727	43.7564	369	2032099	2032730	43.7006	355
I	1756075	1756559	1000	3.88	4.28	1756075	1756559	45.4773	335	1756092	1756549	42.3308	316
II	2348391	2349464	1000	3.88	4.28	2348391	2349464	42.2271	324	2348426	2349444	44.7049	318
III	170531	171656	1000	3.87	4.27	170534	171649	45.3153	602	170531	171656	41.7854	479
I	2792214	2793817	1000	3.86	4.26	2792301	2793802	40.6022	363	2792214	2793817	46.9819	427
I	5314791	5316078	1000	3.86	4.25	5314843	5316078	40.6934	662	5314791	5315988	46.8168	744
II	4252732	4254470	1000	3.86	4.25	4252748	4254470	41.5088	904	4252732	4254431	56.9673	292
III	1392290	1394388	1000	3.84	4.24	1392298	1394238	40.4449	1222	1392290	1394388	52.5901	894
II	1269245	1272202	1000	3.82	4.23	1269703	1272133	40.8914	609	1269245	1272202	43.182	913
III	714204	714608	1000	3.82	4.22	714204	714608	40.4235	210	714215	714607	53.7043	199
III	1979836	1981935	1000	3.81	4.22	1979871	1981879	40.0974	814	1979836	1981935	47.5448	803
II	1597915	1598605	1000	3.8	4.21	1597935	1598604	39.931	161	1597915	1598605	47.4761	176
I	2844543	2844848	1000	3.78	4.2	2844543	2844842	40.3291	181	2844561	2844848	42.5196	152
I	4723365	4725026	1000	3.78	4.2	4723365	4725015	39.2629	758	4723369	4725026	50.1387	715
I	1667130	1669351	1000	3.77	4.19	1667130	1669317	38.7933	992	1667142	1669351	48.8816	723
I	1285697	1286625	1000	3.76	4.18	1285721	1286625	42.7263	489	1285697	1286624	39.1144	489
II	1707787	1708924	1000	3.75	4.17	1707791	1708924	38.0782	551	1707787	1708916	49.1494	575
I	1539397	1540912	1000	3.75	4.16	1539467	1540710	43.9329	466	1539397	1540912	69.1897	439

## Sheet: READ ME
All IDR and the top 100 IDR peaks
