# Supplementary material for: Stabilization of G-quadruplex DNA structures in Schizosaccharomyces pombe causes single-strand DNA lesions and impedes DNA replication
Source: Nucleic Acids Res. 2020 Oct 12;48(19):10998–1015. doi: 10.1093/nar/gkaa820 (PMC7641769; doi:10.1093/nar/gkaa820)
Supplement: gkaa820_Supplemental_Files [file gkaa820_supplemental_files.zip › Supporting file 2.xlsx]

## Sheet: G4
Chr	Start	End	Name of G4	Sequence
I	29315	29421	G_1	GGGTGACCGGTGTGATTATAGCAGTCTTGGGTGCAGTCTTGGGTATGATTATAGCAGTCTTGGGAATGATTATAGCAGCCTTGGGAATGATTATAGCAGCCCTGGG
I	84082	84110	G_2	GGGGCCCAATGGGCTGGGTAATTGTGGG
I	102943	103029	G_3	GGGACTCCTTATCACTGATCTCAGGGGAGATGACAGCGCTAATGGGACCGGGGACAGGGCAAGGTTGGTTAGCCATGTTGGTGGGG
I	360697	360743	G_4	GGGTGGGAACTTTCTTGGGTTGGATTTTCCAGCGGCGGAAGTAGGG
I	379713	379819	G_5	GGGGGAGACTTGGGGACAAAGGGGGTACCAGTCGGTTTGGAGGAAACAAGGGGCAACGAAGAAAAGGAAGACGGGAACGCAGCACTTGTGGTGGGACTAGTAGGGG
I	575473	575530	G_6	GGGAGCAGCAAGAAGATAGTTGTTGGCAGGGATAACAATCTTTGAACCAGGGACGGG
I	575925	575987	G_7	GGGCTCTATCACGGCGTCTGTTTCTAGGGAGAGGTAACCAAGGGAAAACAAAGTTAACAGGG
I	671653	671736	G_8	GGGTCTACTAAAATCTTTATTGTCCATCGGGGATTTATCTTCATCTCTATTAATCTTGGGTCGTTATCCATTTTTGTTGAGGG
I	713611	713648	G_9	GGGATGGTGAGGGGCTACTTTGGGATATTTCAATGGG
I	755058	755129	G_10	GGGTAATCAACTGGGCAGCAATTAAGCTTGGGTTTCATCATCAATTTCTTCAAGGGCTCTTTGGGCGCGGG
I	785310	785365	G_11	GGGTAGCAAAAACCTGGGCTCTTGGTGAGGAAACAGGGATAGTATGAAAACGGGG
I	925604	925642	G_12	GGGTCATCTACAAAACGGGTAGGGCTTCGAGTATCGGG
I	945336	945374	G_13	GGGCGTCAATGGGGATTTTAGGGTTTGTGGAAATCGGG
I	945574	945636	G_14	GGGAAGGGATTACCATGATGATTAGCCGAAGGGGCAGTAGGCGTAGATACCAGTGAATCGGG
I	946392	946442	G_15	GGGTAAAGCTCGGGAAAAAAACTTTTGGAAGGGTAAAGCTTATATAAGGG
I	985359	985401	G_16	GGGTCAACAAAGGTATAAGGGACATTGGGAGGGATTGCAGGG
I	993164	993197	G_17	GGGCTTGGGCGTAGGCTCGACGTTTGGGTTGGG
I	996845	996894	G_18	GGGGAGTTATAGGGCTGTTAGGGAAGACTAAGTTCCTTTTCTTTGTGGG
I	1023663	1023710	G_19	GGGCACTTTTACAAACTTCAAGGGCAAAAGTTTGGGAAAAGCTTGGG
I	1075807	1075864	G_20	GGGTAGCAAAGGTAATGATGGGGTAAGGGAAGTTGGCATTGCGGTACCATTCTTGGG
I	1149073	1149104	G_21	GGGGGACCAAGCCAAAGGGGAGGGGGGGGGG
I	1149397	1149435	G_22	GGGTGTTTTTACAAAGGGATGTTTGGGAGAAAAGGGGG
I	1151298	1151357	G_23	GGGGTCCGGGGGATGGATGGGTCAAAGGTAAAGAAAGGGCATGCGTTGAGAAGGAAGGG
I	1269176	1269217	G_24	GGGGCAGCGACCATCGTGGGGACAGGGTGCTACAATATGGG
I	1301451	1301509	G_25	GGGACTATTTTTTCTGGGTTTTACTCGCATTGCAACGGAATTCGGGTTCTTACCAGGG
I	1359298	1359395	G_26	GGGAAGTACAATAACAGCTGGGATGTGGGATGTGGGATTTAATGGTAGGCAGGATAGGGTAAGCAATGCTGGGACAAAGAGAAAGAGGTGAGGGGGG
I	1461180	1461226	G_27	GGGTAGAGGGAAATGAAGCTTGGGTTATTAAGACTAGAGACCGGGG
I	1519391	1519461	G_28	GGGACTATTTAAATGGGAAAGACAATGTGATAAAACCTGTGGGTTTAAACAAGCTAGCTGGCCTTGTGGG
I	1577321	1577352	G_29	GGGGACCTAGGGCTGGGAAGGCTCATTCGGG
I	1598173	1598215	G_30	GGGGTAAGGGTTGCAATAGATGGGCAGCATTTGATTGGGGGG
I	1717743	1717770	G_31	GGGACTGGGTAAGTGAAGGGGTGTGGG
I	1810127	1810188	G_32	GGGCATATCGATGTTAATCCCACATTGGGTGAAGGAGGGTAATAGAGTTTCCGCACCTGGG
I	1899103	1899173	G_33	GGGTTTTTGGGAAACTTTTTGGCATAAAGGGTTTTAATAAATGTTGGGCTGTGGATTTGATTTAATTGGG
I	2065265	2065317	G_34	GGGTTATGTTGTAACCATCGTAAATAGGGCGAGGCTCACCGGGAACAATGGG
I	2176302	2176332	G_35	GGGCGAGGGAAACGAGAGGGAAGCGAGGGG
I	2177310	2177370	G_36	GGGATGAGCAGTGCCACTCAACGGCGAGGGAAAATGGGAAGAGTGGAGAGAAAGGCGGGG
I	2189715	2189768	G_37	GGGAAGGAACCGGTAGGGTAACACAGGGAGGAAGATACTTTATATACAAAGGG
I	2243984	2244049	G_38	GGGCCAAACGTTTTTGGGATCAATATTATCCTGGGGGCGATTATGATGCGCTGGCACGCCGGGGG
I	2322021	2322050	G_39	GGGCACAGGGTAATGGGCTAAAAATTGGG
I	2399609	2399666	G_40	GGGCAATCACTTCTGAATGGAGGGCAGGAGATGCTAGTCTAATGAGGGTTGCTTGGG
I	2490008	2490069	G_41	GGGTGTGGCAGAATACCTTGCGGTGGGCGGGTTTGTATGCATTGGGCGATAAAGACACGGG
I	2572133	2572205	G_42	GGGAGGCTCGTCAGGTAAAGCAGCAGCTGGGGCTGATGTTTGTGCTGGGGCAGGGGCTGGCGTGGCAGCGGG
I	2663728	2663773	G_43	GGGATGGGTATCTAGGAATGAAAGGCAATGTGGGGGGATAGTGGG
I	2682455	2682490	G_44	GGGAAGGGTGGGGCACTACTTGGACTTGATCAGGG
I	2687333	2687383	G_45	GGGAACGATCTGGGGAAGTTGGGTTTCATGCCAATGTTACATTTAGTGGG
I	2713364	2713399	G_46	GGGAGATGTGGGTTCATACGGGATAAGACTAAGGG
I	2870557	2870613	G_47	GGGAGTAGCCTCGCGAATCTCAGGGATGGGGCCCATGAAGAAGACGATATCGGGGG
I	2874151	2874188	G_48	GGGCCAGTGGGTTCGGGAGCGGATTGTGGAAGATGGG
I	2902464	2902488	G_49	GGGAGGGTAGTTCCTGGGCAAGGG
I	2979801	2979858	G_50	GGGACAAGGAAGGGTGCGGGTGAATATGCGGGTTCCTTAGCCGAAAACATGTGCGGG
I	3013053	3013104	G_51	GGGCGTCGAATTAGAAAGGGTCCAAGGGAGAGCTTTAATCGCTATTCAGGG
I	3032298	3032373	G_52	GGGTGATGTTGTTGTCCTATTTCAAGGGTCCTTTGTTGTAGAGGGATGTTCCGTAGCTGAGAAAGGGGGCGAGGG
I	3049678	3049719	G_53	GGGGTAGCCAAATCGGGGGTAAAGGGACCGTTCAAATGGGG
I	3116090	3116113	G_54	GGGAGGAGGGGTAGGGGGATGGG
I	3240063	3240150	G_55	GGGAAAACGAAGAATCTAGAGCAAAGGAGGGCTTTTGAGGCGAAGTGGGCTCTAGCTTTACAAGTTGGGCAAATGGGGATACAGGGG
I	3300811	3300830	G_56	GGGGGGGGGGGGGGGGGGG
I	3335410	3335446	G_57	GGGAGATGAATGGGCGAAGGGAATTCCTGGTGTGGG
I	3370569	3370629	G_58	GGGAGGAGCTGGCTTCGGTGCTGGTTTGGGAGACGCCGGTTTGGGAGCTGGCCTTGGGGG
I	3575695	3575749	G_59	GGGTTGTGACTTGCAGACATGAAAGGGGGGGCGAGAGAGAAGTGGAGAATGGGG
I	3575806	3575836	G_60	GGGGAGGGTTGGGGAGAAGCGATTTGAGGG
I	3619411	3619477	G_61	GGGGCTCTAGCTTAAACGGGGAAATTTTTTCTCTTGCAGGGAAGACGCCAATTGCCAAAGGAAGGG
I	3705099	3705168	G_62	GGGCAATACTCAGTCACGTACAGTGGGATTTTCCTCATGGGAAAAATATATTGTTTGTAATGCAAAGGG
I	3745469	3745499	G_63	GGGTAATAATTGGGTGTATTGGGTATTGGG
I	3799463	3799514	G_64	GGGCGAATGTGGGGATTGATCCGTCAATATTTAGTTGGGGATTGGTTCGGG
I	3847415	3847472	G_65	GGGCTGGGAATATATGTCTGGCTAGTGGGTAGAAGCGCTAGGGGAGAGGACAGGGGG
I	3874583	3874634	G_66	GGGAGCAGCTGCATGAGCGGGTTGTTGAGGAGGGGGAGCTTGTTGCTCGGG
I	3876457	3876507	G_67	GGGCGACGGGATGATGATGACGGAGAGGGATGGGGAAAGGAAGAAGAGGG
I	3877303	3877337	G_68	GGGATGGGATGGGTCGGTCGGTCAGGTGGGTGGG
I	3880531	3880586	G_69	GGGTAAATAATATATAATGGATGATGGGCTGTAATGGGAAAATGGGAATGATGGG
I	3902250	3902288	G_70	GGGAGTAGCAAGGGTGAGTTGCATTGGGGTTTCTTGGG
I	3991293	3991326	G_71	GGGAAAGGGAAAGAGCAAAAACCTGGGGGCGGG
I	4010237	4010254	G_72	GGGGGGGGGGGGGGGGG
I	4055881	4055936	G_73	GGGTTAGTAAAAACAATAAACACGGGAAGACAAAAAAACAAAGGGAAAAGGCGGG
I	4099083	4099147	G_74	GGGTTGGGCTTTGCTGTAAGCATCATTCGGGTCAACAAATGACAGATCTCATCTTCGGGAAGGG
I	4137765	4137823	G_75	GGGGGGTGTCTGACATCGATGTCGGGAGGTAGGGTCCAAAGGGTTGCATAATGATGGG
I	4138760	4138780	G_76	GGGAAGGGCAAGGGCAAGGG
I	4179145	4179199	G_77	GGGGTTAGTTAAGAATGGGTCACGGTCGCAGTCGCAGTCGGGGGTCATGGCGGG
I	4319367	4319398	G_78	GGGAAAGTGGTGGGAATCGGGAAGATAAGGG
I	4413424	4413468	G_79	GGGTAACTTGGGATTGTTGATAGCTAAAGTGGGAATATCATGGG
I	4425800	4425822	G_80	GGGAGGGTACTTCGGGAAGGGG
I	4456949	4457072	G_81	GGGGGATTTCGATCCTTATGGGGGTAGGGTGAGCGTTAAGACTAGGAAAGGGTGGGATGGAGGGGACTGGTGAAGACTTGGACTGGGGTTCACGTGTGTGGGAGATTTTGGTCTATGTGGGGG
I	4835411	4835472	G_82	GGGTGTTGGGATGAGTAATGTCTAATTGCAGGGTGCATACCCCATCGATTGGTGCCATGGG
I	4836849	4836900	G_83	GGGTCATGAGTTAAATTTTTTGGGTTTTATTAAGGGCTTGGACTTGCTGGG
I	4892289	4892333	G_84	GGGAATTTCCAAGGGTATGAGCTGTTCTTGTTCGGGAAGAGGGG
I	5178630	5178695	G_85	GGGGATCAGTTCAAGGGTACTTTTTCTCCAGGCCAATGGGCAATCCTAGGATCCGTCAACTTGGG
I	5223509	5223578	G_86	GGGAAATTACCCTCCTAAGGAATGGGCTCGTGTCGCTTATGAGGGTGCCATCAAATATGCCCCCAAGGG
I	5262952	5263019	G_87	GGGGGCAGCAGGTGGTTGAGGGACCGAAGGTGCTTCAGGTACAACGGGAACAGCAGGCCTCTGAGGG
I	5578860	5578911	G_88	GGGCTTTGCTTCCATGAGAGTGGTGGGGTTAGAGATTGGGAAGATGATGGG
I	8809	8860	G_89	CCCATCATCTTCCCAATCTCTAACCCCACCACTCTCATGGAAGCAAAGCCC
I	89533	89585	G_90	CCCATAACCCCATCTCCAGTTAGAATCTATAATACCCTGAACAATAAATCCC
I	143592	143631	G_91	CCCTCCCTTTCTGTCTTAGAATTACAAATGCCCTTACCC
I	167635	167707	G_92	CCCTTTATGAGGATGTTACCCTCTAAAATTTATTTATTTCTTTTACCCTTAAACGACTTGCGTTAACAACCC
I	233643	233698	G_93	CCCAAACCGTGTTGGTATGTCCCTGCAATTGGCACGTTAAAGCCCAATCATCCCC
I	556834	556876	G_94	CCCTTTAGCACTACCCAAATGGCAGCGGCTCCCGCTCATCCC
I	680178	680211	G_95	CCCGCCCTTCATAACCCTTCTTCACCACCGCCC
I	762687	762775	G_96	CCCAATCAAAGCAATCCCAATCAAAGCAATCCCAATCAAAGCAATCCCAATCAAAGCAATCCCAATCAAATCAAATCAACTCCAACCC
I	795986	796034	G_97	CCCTCAATTTATTGGCGTACCCCGTTCCCTGCACTTGCAGATATTCCC
I	1045853	1045917	G_98	CCCCTTTAATTATTTCAGATTCCCCTTCGTCATCTATTATTCATAATCCCCACCCAACTCACCC
I	1120757	1120809	G_99	CCCACATTATATGAGTCTTCCCGAGGGTTGTCTTGCCCGGGTTATCAAGCCC
I	1140068	1140125	G_100	CCCAACAATGAGGGATCTTCCAATCCCCCTTCCTTGGTAAATCCTCCCACTGACCCC
I	1148987	1149038	G_101	CCCAAACCCACCTACCTACCCACAAAGACAAAAGGAACGATAACAACCCCC
I	1153516	1153592	G_102	CCCGATCTCCATCCCCCCACTTTGTCCCGATACAAATATCAACATTATCCCAGTTCCACAGTCAACCGCTTTCCCC
I	1365621	1365688	G_103	CCCGTTTCTTAGTTGCTTTGTTCATCCCAATATTTCTATTCCAATCATATCAGCCCCTATACAACCC
I	1397837	1397884	G_104	CCCCTTCTCCCGATTTTTCTCAATACCCCAGTAAGGTGTTTAGCCCC
I	1433277	1433319	G_105	CCCATTTTCCCAGTTCTTGTACCCTTGTAATACTGATGACCC
I	1479859	1479939	G_106	CCCCAAATGCATGAACGTAAGAGTCCCTTTGAGACCCGTTATGCCAAGCAACAAGCTTCCCTTAAGCTTCCTCTTTTCCC
I	1543029	1543095	G_107	CCCTCCGAGTCTACCTCTACCCCTACTAATGCTAGTTCGGTTGCCACTCCCTCTGGCACTGCTCCC
I	1544387	1544481	G_108	CCCTATGCCTATGTATCCTGGCATGCCCACTCAGTTCCCTGCTGGAGGTCCCGCCCCTGGCTATCCCGGTATGAACGCTCGCGGTCCCGTCCCC
I	1609765	1609813	G_109	CCCTAAGCCTCTCACCCCTAAACCCTCCGATTCCAACTCTCTTTACCC
I	1667118	1667138	G_110	CCCTTCCCTCCCCTCCCCCC
I	1690807	1690838	G_111	CCCATCCCTTGGAATTCCCGCTTATGATCCC
I	1760093	1760146	G_112	CCCAGTTCCCTCCCTAAATGCTCCCATTCTATAACTGTTTCTGAAACTTCCCC
I	1771051	1771095	G_113	CCCTTTTAAGCATTCTTTCCCACCAACCCATATCATAGAGCCCC
I	1774351	1774372	G_114	CCCTTCCCGCCCCAGTAGCCC
I	1799731	1799793	G_115	CCCCTCCTCGTTATCGTCCAAATTTCAGCCCTTCCCGTAAAGCTGAAAACGTTAAATCCCCC
I	1835759	1835878	G_116	CCCCCTGATCATCGTCCCAACTTTGAGCTCACTGAGCCCACTTTTGACTTCCCTGAATTGGACAGCTGGCATGATCCCAAGAAGATCGTCGCCATGGATCCCTATGGCCATCTTACCCC
I	1893188	1893230	G_117	CCCTCTTCCCCTACTTCACACCTGCCCAAGCATTTCTCTCCC
I	1959364	1959418	G_118	CCCCAGGTAAACACCAGTCCATTTGCCCCAGCACAATCATCATCTCCCTTACCC
I	2103594	2103639	G_119	CCCTTACCATGCCCGCTTCAACTCCCTTCGCCTGATCAAAAACCC
I	2177521	2177569	G_120	CCCCACCTTTTCCCATTGTCTCATTGAGATCCCCTCCATTCCAGCCCC
I	2187895	2187949	G_121	CCCTCTTTAAAACCCCATCCTTTGCCTCCAAAACGAGTTTCCCTGGGCATCCCC
I	2360982	2361041	G_122	CCCTTTAGCAAATCCCATTACATTATTGCTAATCCCACTTGGGGAAGTTCTCCTCACCC
I	2506866	2506925	G_123	CCCTCGACAGGTTGCTTTACGCGAACATCCCAAACACGAAATGATTTGTCCCAAGACCC
I	2695390	2695445	G_124	CCCGGCTTCGTTTTGGCGAAGCAGAGCCCAATTTAGAAACCCTACCTGCACTCCC
I	2727197	2727272	G_125	CCCTCCAAGAGCTAATGAAACACCCGGAAGAAACTTGCCATTTTCCCCAATTCTCCGCCAAATTTATAATCACCC
I	2737861	2737916	G_126	CCCAAGGCAAGTGCCCAGCGAGGACCCAGGTACTTAAGAATCGGTCCTCCCGCCC
I	2846801	2846865	G_127	CCCAGCGCTTTGTTTCCTGCAATTGCTCCCTTCCTTTTTGTTGTTTTTGAGATACCCGTTGCCC
I	2876898	2876955	G_128	CCCATCCCATCCCTATCATTCATCACCCCATCGCCATCCGGGCCCCCACTCGGACCC
I	2887744	2887794	G_129	CCCCCATAAAAAACAAAGCTGTCCCCATTCCCAAATTTCCAGATCCTCCC
I	2892389	2892415	G_130	CCCACTACTGTCCCTTCTTCCCTCCC
I	3033451	3033498	G_131	CCCCTCTCCCTTCTTCTCCTCCCTCCCCCCTTGGCATCTTGTCTCCC
I	3051742	3051771	G_132	CCCTCTCCCTCCCTAATCATCCTTTGCCC
I	3147493	3147542	G_133	CCCAAGTCATGTATTCATCGACCCAACATCTAATTACCCAAAGAGCCCC
I	3160908	3160979	G_134	CCCGCTTCCACATTCAACAGGAAACCCAAGACTTTATTGATGCGACCCATTTCCCCACTTACGTTACTCCC
I	3303740	3303791	G_135	CCCTATGAGTATGATACTGAGGGAAATCCCTCTTGGGCTGGTGCCCTTCCC
I	3304449	3304517	G_136	CCCACTTTGCCCTCGTTCACTCCCGTTTCTCTACAAACACTTTCCCGTCCTGGGACCGTGCTCAACCC
I	3319748	3319845	G_137	CCCAAAAAGGAGGGCAAGAAGCCCTATACCAAGGCTCCCAAGATTCAACGTCTTGTCACTCCCAGAACCCTTCAACACAAGCGTCACCGCTTTGCCC
I	3399337	3399370	G_138	CCCCCAAGCCATCACCCGGCCCTCACAAAGCCC
I	3537596	3537685	G_139	CCCGTCAACCAGATTACTCCGCCCATTCCATTCCCCGTACCGCTGCTCCTTATGCTCCCTCTATGAATATGTTTGCCCAAAACGGCCCC
I	3578009	3578101	G_140	CCCATTACTTCCTGTAAACCCTCTCTACCCATCCCATTTCCATTTTCATCCCATCCTCCTCTACCCTATCTCGTATCATCCTCGGGAATCCC
I	3643549	3643596	G_141	CCCTGTACCCATTTAATCTCCCACTCTATACTACACAAATTTTACCC
I	3820248	3820333	G_142	CCCGAGTATGGTTACGACCATTTATTTCCCCGATGAATCTAAATATGGGATTTACGCCCCTTTGTTTGCTCCGATTTTAATTCCC
I	3846888	3846945	G_143	CCCAGCCGGTGGAGCGACGTGAATCCCTTCCACATCCCGTCGCCCCAGTTGTTTCCC
I	3867004	3867062	G_144	CCCAATGATACGACCTTTCGATACCCAGTTTGTCTAGTTATCCCTACGTATTGGTCCC
I	3873102	3873147	G_145	CCCATAATTTCCCAATGTTGACCCTCAATCTTACGAGCAACACCC
I	3941612	3941664	G_146	CCCGTTCTTTCGAATGATACCCACATTGTCCCAGCCATGGTTGGAGATGCCC
I	3960766	3960809	G_147	CCCCAATCAACCCTCCAATTTCCGTAGCCCAAATCGTGCTCCC
I	4012535	4012589	G_148	CCCTTCTCTTTTGGTGTCCCTGTTGTCTTGGACAATTTGTCACCCCAAGGACCC
I	4063283	4063421	G_149	CCCTTGTGGTGCTCCTTGTCCTTAGGTCCCTTGTGGTGCTCCTTATCCTTAGGTCCCTTATGGTGCTCCTTATCCTTAGGTCCCTTATGGTGCTCCTTATCCTTAGGTCCCTTATGGTGCTCCTTATCCTTGGGTCCC
I	4109927	4109964	G_150	CCCAGTACCTTCTACTGCCCCTCCTGTACCCATACCC
I	4126979	4127016	G_151	CCCATACAAATGAAAGTGCCCCAATAGCCCCATTCCC
I	4195558	4195584	G_152	CCCCTTTGACCCATTTACCCATTCCC
I	4242314	4242367	G_153	CCCAGTCAACATGACCCTTTTCCCTACTTCTAGCAGTTTCCCAACCATCGCCC
I	4361396	4361465	G_154	CCCCTTTCGATTTCCCCCTTTCAATTTTTTTAACCGAAATCCCTTTGTCGCAGTTGACCCCGTTTCCCC
I	4456370	4456435	G_155	CCCTTCTCACACGTTCCTGCCCCATCAACACGAGAAGTTCGGCCCTGGGCCCTTTGAATTTTCCC
I	4636205	4636250	G_156	CCCAGTATGTATGATTCAGTTGTCGATCCCGCTCCTCCCATGCCC
I	4675277	4675322	G_157	CCCTTCCTCTAAATAGCACGCCCACAATTTCCCACCTACTTCCCC
I	4871616	4871689	G_158	CCCAAAAATCTACTGCCCAACGTGCAAGGCATTTCATTGTTCCCATCCTTGCTTGGTGCTTGCCCACATCCCC
I	4902335	4902373	G_159	CCCTCCCTCCTCAACTGATTTACTTTCCCCCGATTCCC
I	4907926	4907967	G_160	CCCATATTGTAGCACCCTGTCCCCACGATGGTCGCTGCCCC
I	4942585	4942621	G_161	CCCTTTAAAGCCCGATTTTTACATCTTCCCTTTCCC
I	5029007	5029062	G_162	CCCTCTCACGATATTCATCCCACAAAACCTGACAACGGTTCTCCACCCAACACCC
I	5143933	5144016	G_163	CCCTGCTGATCTCGCTGCGAAGTTCCCTTTGCAAAAGATGCCCGTCTTTGTTGGAAAGGATGGATTCCCTTTGTCTGAGACCC
I	5144421	5144470	G_164	CCCTGGCGCCTTTCGCCCTATAATTGCTCCCCGTGTCTTTGGCGCTCCC
I	5144827	5144873	G_165	CCCAAACCTCAAGCCGAGGCTCCCGCTAAGCCCCCCAAGCACCCCC
I	5157599	5157649	G_166	CCCTATAACGCTCCCGCTCCCTCACTAACCCTTTTGTCCCTCCTCTTCCC
I	5223225	5223276	G_167	CCCAATGAGCCTCAAGGCCCTAGCATTAAGACCGAAACTATTCCCGGTCCC
I	5335909	5335951	G_168	CCCACAACTCCCATGTCGATTCCCTCCTTTACCATTAGTCCC
I	5448909	5448952	G_169	CCCAACACCCGGGGTAGAAATTCTCGGCCCCACATTTACCCCC
I	5452946	5452987	G_170	CCCCCGTAAACACACCAAGGCTCCCAGCGGTGTCCCCTCCC
I	5453471	5453550	G_171	CCCTAACGAGAAAGATTGGAGCAATCCCGAAGCTAGCCCATTCTTTTATCCCGATTCTAGTTTCAAAAACGTATGCCCC
I	5569119	5569225	G_172	CCCAGGGCTGCTATAATCATTCCCAAGGCTGCTATAATCATTCCCAAGACTGCTATAATCATACCCAAGACTGCACCCAAGACTGCTATAATCACACCGGTCACCC
II	6028	6101	G_173	GGGTGACCGGTGTGATTATAGCAGTCTTGGGTATGATTATAGCAGTCTTGGGAATGATTATAGCAGCCCTGGG
II	41133	41175	G_174	GGGAAGATATGGGAATTGTATAATACGTAATTGGGTAAAGGG
II	106542	106590	G_175	GGGATTTGTGTCTCCCATGGGAATCTGGGGTTCAGTCATTGGATTGGG
II	120693	120747	G_176	GGGATAATAAATTTTTGTGGGAAATGAGGGGAAGAGGGAAACGAGCAACTGGGG
II	173637	173682	G_177	GGGAGAAGTAAAAAAGGGTGATACCGTAGCAATTTGGGGTATGGG
II	228121	228170	G_178	GGGGGAGAAGGAAGCCTTGAGTGGGACGGGTAAAGTTCGTTGTGGGGGG
II	255631	255669	G_179	GGGTGTGCAGAAAATTGTGGAGAGGGCCCGGGATTGGG
II	273184	273224	G_180	GGGATGGGCCCGTAGGATTAGGAGCCAACGTAGGGTTGGG
II	324677	324735	G_181	GGGCAGCCATGAAGATTCTTTGAAGGGGATGAATCGGGGGTATTAATATCAGCATGGG
II	329551	329604	G_182	GGGTTCGGGTGTAGCAATTCCATCAGGGGAAGGGATTTCTTCAGTAATGGGGG
II	351500	351569	G_183	GGGATTTTAGTGAGGGGAACTTTATGTTTGACATAGGTTTTGGGATCCTTCATGGCAATACGGAAAGGG
II	354725	354750	G_184	GGGAGGGGAAGGCCAGGGGTGTGGG
II	375405	375467	G_185	GGGCAGGCCCAGCGACGTGTGGAGTTTGGGATGTATATTATATCAGATGGTGTATGGGAGGG
II	420512	420546	G_186	GGGATTAAGGGGTGGGTGCTGTAAAACATGGGGG
II	523219	523267	G_187	GGGGTGGAAGAGATATAACGAGGGCAAGCAAATGCAACTAGGGTAGGG
II	573598	573681	G_188	GGGGCGAACAGCATGTCAAGTACTTTGGGTGGTTTGTCTTCCATGTCAGGGATGGGACGTGCGGCTCCTGGTATGTTTATGGG
II	647817	647875	G_189	GGGAATCGTTCAAAGTCTCCGTTTTAGGGATGTAAGGGATGTGAAAGAAAGGGCTGGG
II	654599	654665	G_190	GGGAAATATTCAGTACCATCTAAGGGAGGTGCATCTTTGTAGGGCGAATCCTTTAAGAGCCAAGGG
II	682071	682116	G_191	GGGATCTTCGGGTTTGAGGGGTGGAGAACGGTTTGGCTTAGAGGG
II	721928	721965	G_192	GGGCAGTATTGGGTCCAGGATAGCTGGGAGGAGGGGG
II	729664	729731	G_193	GGGTTGTAATTGGGCTTTAATTGGGACTACCAAAGGATGGCTCTTACTTTGGGACCTCCGCTTTGGG
II	1131328	1131382	G_194	GGGATCTAGGGTATGCATGCTCACCTCTATTAATGGGATATTAAGTCCATCGGG
II	1263421	1263485	G_195	GGGATTCTCAGAGTTGGGGAGAGCAGAGGGAAATGAAGTGGCAGAGGGCAATTCGGTGGAAGGG
II	1264278	1264317	G_196	GGGCGGGAAAAGATGGGTTAAATGGTATGAAAAGATGGG
II	1396320	1396406	G_197	GGGGGTAAACGGCTGGAAACGGGAGGGAGTTGAGGTGTCACGGAGGGAGAAAGAGCGGATGGGGAAGGAACGCTGACGGTTGGGGG
II	1431784	1431836	G_198	GGGAGCAGGGAGACTATAGATTTCAATGGGCCCGAATAAACTTCCGAAAGGG
II	1454769	1454800	G_199	GGGGGGAGGGGGGAGGGATGCCGAGAAGGGG
II	1455285	1455318	G_200	GGGGTAATTGAAATGCTGGGCGGGGAAGCGGGG
II	1455360	1455391	G_201	GGGGGGGGGAAAGGGAATTTTTTGGGTGGGG
II	1533484	1533538	G_202	GGGCTTCTATCAGGGTCTTATTCCCTGGGCTTGGATCGAGGCTTCTACGAAGGG
II	1554516	1554569	G_203	GGGTAAAGGGCAAGGAGAAGGTCGGGGAGAATGGGAATGGGAGTTGGAATGGG
II	1592458	1592502	G_204	GGGAAAAGAGGGTCGATTACGTGGCAACCTGATGGGTAAACGGG
II	1696710	1696740	G_205	GGGTTGGGGAGAAACTGGGTGAAGATGGGG
II	1710842	1710898	G_206	GGGGACATGCGCACGGCGATGGGGATCACAAAGGGCATTGATACAATTTCCTAGGG
II	1750846	1750913	G_207	GGGGTTCCCCCACTTGACGCCTTGGGCTAAACACTGGGGGGGAGAGAAGGAGGGGGTTTGCATAGGG
II	1949748	1949803	G_208	GGGTCTTTTCGTCGGGTTGGATGCGGGCATTGGTGGTGGTGACGATACGGATGGG
II	2028249	2028290	G_209	GGGGAAGGGATGTTGCTTTGGAAGCATGGGAAACTTTAGGG
II	2111520	2111571	G_210	GGGAGGTAAAGTAGGAAGTAGTACGGGAGGTGATTGTTGGGCAACAGGGGG
II	2111669	2111763	G_211	GGGTAGAAGCCAAAGGAGAGGCTGAAGCGGGAGCAGTAGAGGGATTGGAAGTAGATGAGTTTGGGAAGGCAGGGGAAGCCACAGAAGGGTTGGG
II	2111795	2111841	G_212	GGGGAGAGGGAATAGCAGCAGTAACCTTGATGGTGGGGTTGACGGG
II	2198091	2198125	G_213	GGGCTTTTTTCTGGGGGAAGAGGGTGATTATGGG
II	2198787	2198821	G_214	GGGTCATGTTTAAAGGGTTGGGGAGAAAATTGGG
II	2200554	2200577	G_215	GGGCGACTGAGGGAAGGGTGGGG
II	2298140	2298198	G_216	GGGAACGTTGTTGGAAATGGTGGCAGGGATGATAGCCATGGGAATGCGGAATGAAGGG
II	2336737	2336788	G_217	GGGACATCCTTTACCCTTAGGGGTACGAAGGATAATCATGGGCCATCTGGG
II	2357905	2357976	G_218	GGGCTTTTTTCGCAAATCCCGAAAATTGGGAAAATCATAGACGCACAATGTCTGGGTATTGAATGCGTGGG
II	2444818	2444876	G_219	GGGGTATCGGAGGTAGTTTGGGAGGACCATTGGGTGGGTTAATTGCTCAAAGATGGGG
II	2450264	2450325	G_220	GGGTCAGACCGCTGGGGATGACAATTAATGGGAGAAGGGATGCCATGAGTTGCCCAACGGG
II	2488720	2488765	G_221	GGGATGGCGGGAATTTAGGGCAAAGATGTACCTCAAGGCAGCGGG
II	2717554	2717601	G_222	GGGCATTCGGAGGGTAAAGAATTGGCGGGGGAAAGTGAAGAAGAGGG
II	3307442	3307509	G_223	GGGTTAGGAACTTGGGTTGCGATTTGAGTAGCTCGAACATTGGGACTTGCAGGAATTCCCGTTGGGG
II	3325191	3325277	G_224	GGGGGACGTGAATGCGGTTAAATGGATGCCGGGCTCTAAATCAAAATTAGCCACTTGTGGGGACGACTGTGTCGTTTCCTTATGGG
II	3385447	3385485	G_225	GGGAGAAAAAGGGATTCACTTTGAGAATGGGTTATGGG
II	3394354	3394416	G_226	GGGGTTGTTGCGAATAGCGAGAAAGAGGGTTTTGTTGCTGGGAAAACTGCTGATGCATTGGG
II	3571715	3571771	G_227	GGGATGGTTGTAAAGGGCACCCATAGCATAGGGAACTTGGAGACGATGGTGATGGG
II	3577593	3577652	G_228	GGGGGGTTTATTGCCTCAATGGGTACGTCGCCTCTTTAAGGGTAACCGCAGATTTTGGG
II	3601067	3601119	G_229	GGGATATAAAAATAAAAATTGGGGGCCTGGGAGTAATGGCAGAACTCATGGG
II	3608794	3608842	G_230	GGGAATGGCCTGGGGCCCAAAAACTGCATGGGTACCTTGGGTGTTGGG
II	3827008	3827070	G_231	GGGCCGATATAGCAAAGCTTAGGGAACAAAAAGTAAGTTTTGCTTAGAGGGAAATATTTGGG
II	3859253	3859301	G_232	GGGTAGGGGTGAAGTCAGTTTTCTCAAGGGGGCACTGCCCCACATGGG
II	3859590	3859621	G_233	GGGCCTTGGGCAGTGGGAGGTTCTTGTAGGG
II	4043721	4043784	G_234	GGGTACACTGAGGGCATTGTCTAAATCCTTGAAGGGCATGGCCATAAAACCCAAAAAGGAGGG
II	4090016	4090081	G_235	GGGCGTGAGAGGAGTGGGTAAACGATCTGGATAGGGGTGACGAGACGCATCAGGAACAGTACGGG
II	4123786	4123815	G_236	GGGGCAGTCACGTTTAGGGTAGGGTTGGG
II	4177080	4177143	G_237	GGGAGCCCAAAACGACAAGTCGGGCATTGAGGAGACTGGGTTAGTGCTTGCATAAGGCAAGGG
II	4201859	4201904	G_238	GGGATAACAGTGAAATGGGTTGGGAACCACGAAGTGGACTATGGG
II	4238438	4238492	G_239	GGGGTCCAAAACGACAACAATATCGGGAAGAGACTTCTTTTGACGGGTCTTGGG
II	4253764	4253811	G_240	GGGCATCCAATTCGAGAAAATTGGCTGGGGGCGTTGGGTACTTAGGG
II	4289793	4289849	G_241	GGGTACTTCACCTATTCTGGCAACTGGGTCATGGGACAAAACCTTGAAATATTGGG
II	4325101	4325168	G_242	GGGAAAGTAGTAAAGCAATTTCTTGAGGGTTACTAAAGTACATCATCGGGATGAGTTCATTACTGGG
II	4458313	4458347	G_243	GGGTGGGAAGCTCTAAATCTCTTTATAGGGGGGG
II	4476545	4476590	G_244	GGGGCAGGGAAAATACATAGGGAAGGCTTAAAAGCTGTTCGTGGG
II	4486778	4486858	G_245	GGGCTAGAAACGGTAAAAGATTGTTGGGAATACCCAAAGGGTCTTCGCCAAGTAGGCCTGATGGGTGAGCTCCAATTGGG
II	4523687	4523738	G_246	GGGCTTTGCTTCCATGAGAGTGGTGGGGTTAGAGATTGGGAAGATGATGGG
II	4533911	4533953	G_247	GGGTTCGTGGGTCATCAGGTGACGGGGTATCAGGTCAACGGG
II	111585	111633	G_248	CCCAATCCAATGACTGAACCCCAGATTCCCATGGGAGACACAAATCCC
II	135671	135736	G_249	CCCAACTGTTTTCTAACTTTGGTCCCAACTCCACCACTTTTATTTATCCCGCTGAGGTCTTCCCC
II	156330	156371	G_250	CCCCGCCATTTCACCCCTCATTTACGTTCTTTACCCACCCC
II	286594	286639	G_251	CCCTCTTGCTCCCATGCATGCATTGTTCCCGTACGGCCAATACCC
II	326655	326703	G_252	CCCGGCGGGACTCGAACCCACAATCCCTTGATTAGAAGTCAAATGCCC
II	345427	345501	G_253	CCCAAATAAATAGAAAGGCCCAATGAAGAAGCAAAAACCCGTAAGCCAAGACCTTTTTCGAACCCAAAAATCCC
II	420020	420071	G_254	CCCAGCTTGCCAACGTTGCGTTACCCCGACAACCCCATAGTGTTTACGCCC
II	496830	496870	G_255	CCCTTAAAAATTTACACCTCCCAACTTCCCCTGGTTTCCC
II	496934	497012	G_256	CCCTCCATCTTTCCCGAAAGCATCTAAACCCAATTCTAATCAGCCGTACCCCAATGGCCCTGTTTGTATCTATCCCCC
II	524307	524325	G_257	CCCTGCCCTGCCCTGCCC
II	524957	524993	G_258	CCCTTCTTCGCCCTCTTCTCCCCTCCCTCTTCTCCC
II	525218	525259	G_259	CCCTTCACTCTACACCCTTCCCATTTTGTCTCGGCTTTCCC
II	528847	528876	G_260	CCCTACCCAAAATCCCGTACAGATTGCCC
II	559151	559190	G_261	CCCTTGCTAGAATCCCATGACCCATAAAAAAGCTCTCCC
II	571951	572014	G_262	CCCGCTCCCGCTCCCGCTCCCGAATCCGAACCTTCTAAACCCTCTATCGCTCCTTCTCAACCC
II	572079	572194	G_263	CCCTCACAAATCCCAGGACTCTGCAACTCCCGCAAATGTTGAAACGACCCCCTCCACAGCTACCTCAGCTCCCAAAAAGAGTACTGCCCCATTTGCCATAAATGCAGTCAAGCCC
II	577287	577346	G_264	CCCGCTCCCTTCCTACCTTTTCGCTACCCTCCTACCCTCCTACCCTCCTCCATCCTCCC
II	601713	601764	G_265	CCCGTGTCAAGTTGCCCTCTGGTGCTAAGAAGGTTGTCCCTTCTTCTGCCC
II	642014	642071	G_266	CCCGTCCTTGTACAACATTACCCTCGTGAGCCCTAGGGACCATTTTTTATTCACCCC
II	682437	682483	G_267	CCCGTTCCAAGAACATGCCTCTGCGCCCGTCAAAGGTCCCAATCCC
II	827798	827860	G_268	CCCGTCACTTCCCATTTCAAAATGGCTGGCTGCCCCGTATGAAGAAACTACTGATATGTCCC
II	828227	828285	G_269	CCCCCTGCGCTTTCATCCCATCGCTATCCCTTACTAACTACTTTTACCGAAGTAGCCC
II	848501	848553	G_270	CCCGTACCTGTTGCTCCCTTTTCCAACCCTCTCAATTATAACCATCAGGCCC
II	893427	893459	G_271	CCCAAACATGCCCGAAAAGCTTCGCCCTTCCC
II	904909	904974	G_272	CCCTTACAAGATGCCCTCACCCAATTCTCAACCATTGCAGAGTATCACCCCAAATTATCCAACCC
II	928115	928183	G_273	CCCAGGGGTGACATCGATTTCATAGTTACCCCTTCTTTTTTTAATTCCAGTCAACCCATTGAAACCCC
II	959475	959523	G_274	CCCTTGCCTGAGATCCCACAGAAAAACTTGCCCATTGTAGGCACCCCC
II	964489	964532	G_275	CCCACATAGGTACATCTATCCCACATTTTCACGTACCCATCCC
II	965707	965737	G_276	CCCCCAGCCTTGGCTTGCCCTCCCCCACCC
II	972361	972424	G_277	CCCATCGAAAATAACACCAAACGATCCCTCACCTATTTTACGACCCACGCGATAGTGAACCCC
II	977529	977611	G_278	CCCAAGCTTATTCCCGCGTTACTAAAAAACCCGGCGTTGTATTGGTTACTTCTGGACCCGGTGCTACGAATGTGATTACCCC
II	994339	994385	G_279	CCCTTTCAGCTATGTTGAAAACGAGTAACCCTTACATGCCCTCCCC
II	1065476	1065510	G_280	CCCAGACTTAGTACACCCTTATACCCATCAGCCC
II	1187459	1187518	G_281	CCCGTACTAGCCCATATACTGCACATTTTACCGAACCCGACGCTATTGCTAACCGTCCC
II	1213513	1213552	G_282	CCCATCGCCCATATATCGCCCATCTGAGTATCAACGCCC
II	1253245	1253303	G_283	CCCGACAAATTACCACGAAATCTACCCTGTTTACCCTTAAGACGTTGACAAAACCCCC
II	1268298	1268347	G_284	CCCTCGCTCCGTTGCCTTAACATTTCCCGCATGCCGTTTCGTCCCCCCC
II	1269935	1270017	G_285	CCCCATGGACTATCACATCTGGCATACTGCCCCCTCCACCGGTAAAACTTACTTACAACCCTGGAACGACGCTGTCGAGCCC
II	1499148	1499206	G_286	CCCAATCAACCAAATTATTACCCAGCCCAGCCTGCCTACGCACAACCCGTATATGCCC
II	1596658	1596703	G_287	CCCTTCTTACTCTCCCACGAGTCCCTCGTATTCCCCTACTAGCCC
II	1680602	1680628	G_288	CCCCCCCCTCCTTCCCCTACTTGCCC
II	1686506	1686575	G_289	CCCTCTGCTCTCCCTTTCATTTCACAAGCCCACGTTAACCTCACATAGCCCGCTTACAGTGCATTGCCC
II	1689300	1689355	G_290	CCCCCGTCGGTAACCCCGAGGGAGCTGACAAGCCCAACAAGAAGAAGTTCGACCC
II	1696340	1696402	G_291	CCCTCATCACCTCCAATCCCCCGTCATACCAAACCCAAACTGTCTACGACTCAAAGTACCCC
II	1751723	1751823	G_292	CCCCTTCCTCCTTCCTCCTCCCTCTCCTTCGCTATCTTCTCCTTACCCCACACCTCCCCACCCTCTCTATCCTTCCTTTAACCCCCCATCACCATTGCCC
II	1752070	1752116	G_293	CCCGGAGATCACTCCCCTCCTCGAGTATTTAGCTAACCCACACCCC
II	1773998	1774057	G_294	CCCTTATTTTCACCCATGTATTCAGTCTAATCCCTCGGATTGTCTTAACCACCTTACCC
II	1779819	1779891	G_295	CCCTCATCATTGATATTATTCGATTGCCCAATCTACTTTGCGTTTTTATATCCCTCCTATTTCGTTCTTCCC
II	1796232	1796274	G_296	CCCTACGGTCCCTACCCACTCTAAGATTCGTACTTCTATCCC
II	1818433	1818499	G_297	CCCCTAACTCTTCTAGCAATAGTACTCCCGCTAATCAAGGTTCTTTACCTTCCCATACCAACCCCC
II	1953069	1953101	G_298	CCCTTCGCTTCTCTATTCCGTCCCACCCTCCC
II	1953391	1953418	G_299	CCCTCCTTTTTCTCTTCCCCCCCCCCC
II	1959044	1959115	G_300	CCCGAACTTAAGTCAAATGGGCCCTTCACACTCTTCTTCTGTGCCCTCAAATCTGTCACCAAATCCTGCCC
II	2115452	2115500	G_301	CCCTCCAATTTTCCCTTTTTGTGTGCGCCCTTCTACCTTCCCCTTCCC
II	2201662	2201711	G_302	CCCTATGTCCTCCCCGTTCCCTCTTTCAACGTCTTGAACGGTGGTTCCC
II	2212575	2212614	G_303	CCCTTAATAACACCCATTCCAGGATCCCAGAACTCTCCC
II	2315059	2315103	G_304	CCCAGTATGCCCACGAGCACGCCTCTGTAATAACCCCGTATCCC
II	2452524	2452578	G_305	CCCCCACCACAACCCCAGTCGCACCCTAATGTTACTGTGATCTCAGCAAGTCCC
II	2501833	2501882	G_306	CCCTCCAGGATGAGACAGCAGGTCACCCCCAGAACACGCAGCCCATCCC
II	2531005	2531032	G_307	CCCCCTTTGTCCCCCAAACCCGTTCCC
II	2535046	2535093	G_308	CCCGATGTCCCCATAATAATGGTAGGCCCGGGTACTGGTGTAGCCCC
II	2611922	2611983	G_309	CCCATTTCTAAATAAATTAAACACCCGAAATATCACTACAACCCTATATCCCATTAATCCC
II	2619182	2619222	G_310	CCCGTCCAATTCCAGATGGAATAAACCCGTCCCAAGTCCC
II	2691196	2691261	G_311	CCCCAAAACCCTCGAGCTTGCCCGTAAGCCCAAATATGCTCGTAAGAGTGTTCCCCATGCCTCCC
II	2728126	2728180	G_312	CCCTGTAAATTTATGTATTTTTTTTTTACCCATCCTCAGCCCAAACTTCCACCC
II	2754778	2754833	G_313	CCCGGAATCTTGAGATCCCAACTGACTAACTTACTATTTCCCGGATTAGAACCCC
II	2824678	2824714	G_314	CCCACAGCCCTCCCGGAAACTCAGACTTATACTCCC
II	2886685	2886743	G_315	CCCGCTACACCTGAAATCCCTAGTTTGCCCCGCTCCCCATTGTTCGACCTCGCTACCC
II	2958348	2958396	G_316	CCCAATTTTTTGCCCAATCCCAGGCACCATAAACGCTTTGTATAACCC
II	3010324	3010391	G_317	CCCGGCTAAATGGAATCCCACCAGCTTCGTTAGCGTTATTCCCCTTGAATGAAGGGTGGAAAATCCC
II	3176622	3176682	G_318	CCCTTGTCACTGCTTTTCGTAATCCGACCCAACGTCGTAGCATCTCTACCTCTCCCACCC
II	3244268	3244342	G_319	CCCACTGCTCAACAAGCCCTTGAGCATCATTATTTTTCTGCCCTTCCTAAACCCACACATCCTTCTCTTCTCCC
II	3380503	3380545	G_320	CCCAACATTACCTCTTCCCCCCCCGTAGTACTCATTTCCCCC
II	3466782	3466832	G_321	CCCGAAGTTCATAGGAGCCCAATTGCCATAATCATCGCCCTCATTACCCC
II	3499517	3499565	G_322	CCCTAAGGCATCCCTCCCTCCCTCCGAAATGCCTTCACATTTCCACCC
II	3499781	3499833	G_323	CCCCTTTCAACCTGTAAAGCAACCCACTGAGCAACCCGGTAGTCTGCATCCC
II	3500427	3500475	G_324	CCCTCTCTTGGTTCTATTCGCCCATTCCCAATTTCTGAACATTCTCCC
II	3557627	3557686	G_325	CCCGTTTTTTCTGAATACCCACCTAACATAATCCCTACCCCAGCGAACGAAACAGTCCC
II	3583408	3583457	G_326	CCCCGGAAATACGCCCAACCCTTTAGAATGTGGTGCTTCAACAGACCCC
II	3687459	3687513	G_327	CCCTCTTATTCGCAGCCTTCTTATTCCCAACCTTCACAGCCCCCCAAGGAACCC
II	3862169	3862228	G_328	CCCCTTCATTTCTTCCCCCCTCCTTTTGCCGCTGCTTCCCTCTTCCACCCGCTCAACCC
II	3863590	3863665	G_329	CCCAAATGCTTCGCTGCCCCCTCAGACTGCTTACTACGCTTCACCCCTCCATGCCAATTCTGTTTCCCTTCCCCC
II	3863721	3863793	G_330	CCCAGCAGTCTCCCTCTTTAGGCCCTGCCCAGCAAAACATTCAACAACCACCCTCTGTCTCTATTGCATCCC
II	3863924	3864027	G_331	CCCATACTCTCTTCCAACCAACCCATTCAACAGCTACCCCTTCCCAACCAGGCTTCTCCTTACATTCCCGTTCCCCTGCAACAGCAACAACAATCGCAACCCC
II	3986491	3986538	G_332	CCCTCAACTCCCTCTTGCCCCAATGCCAGTATATCACCTAAAACCCC
II	4036077	4036116	G_333	CCCGGCATCGAATGCCCTCCCAACGTTATTGCCGTCCCC
II	4098542	4098588	G_334	CCCTTCATACCCTTCGCACATACCCCTGGGCACTGCTTCTCTTCCC
II	4098852	4098902	G_335	CCCCAGGTGTTCCCTGGTAATTACCCTCGTCTTCAGCAATCGTTGTTCCC
II	4132300	4132359	G_336	CCCTCATGCAGATTCCCAAGAATGCCCTACCCCTCAATCCCTTTTAATGAGAGCGTCCC
II	4132899	4132946	G_337	CCCAATATCTTCCTCCCTCCGAAACTTCGCCGATCCCCAAAACTCCC
II	4227781	4227866	G_338	CCCCCATGTGTCACCCTACTTTAAAAAATGTTGCCCCAATTCGTAAACAACTGGGACTTCCCACTATATTTAATTTAGTAGGCCC
II	4277152	4277210	G_339	CCCTTGTTTGCGTCTTGAAGCTGATACCCAAATCCTGGAAATACCCAATACAAACCCC
II	4285069	4285110	G_340	CCCAACAGGCACCTCCCACCCTTTCTGAGACTGACTTTCCC
II	4406832	4406908	G_341	CCCTTGCTGCTCCTGTATATCCCTCCATGAAGGATGTACCTAACAATCCCTTTACGCCGTTTTCTCCCATCAACCC
II	4445617	4445681	G_342	CCCAACTGTTTTCTAACTTTGGTCCCAACTCCACCACTTTTATTTATCCCGCTGAGGTTTTCCC
II	4447668	4447721	G_343	CCCGTAGCCCCTATCATAAACCCTACTTTTACGGCCCAAGCATTGACTTTCCC
II	4474310	4474374	G_344	CCCAAGGCTGCTATAATCATTCCCAAGGCTGCACCCAGGACTGCTATAATCATACCGGTCTCCC
II	4506822	4506895	G_345	CCCAGGGCTGCTATAATCATTCCCAAGACTGCTATAATCATACCCAAGACTGCTATAATCACACCGGTCACCC
II	4513917	4514023	G_346	CCCAGGGCTGCTATAATCATTCCCAAGGCTGCTATAATCATTCCCAAGACTGCTATAATCATACCCAAGACTGCACCCAAGACTGCTATAATCACACCGGTCACCC
III	143151	143179	G_347	GGGATATTATAAAATGGGAGGGGAAGGG
III	171253	171321	G_348	GGGGCCGTGAGTTGGTCATGGGGGTACAGTTTGATTATGGGGGTTATGGGAATATGTAACGGATTGGG
III	186460	186521	G_349	GGGAATTCCAGCATTGGGCAAAGACGCAGTATTGTAAGAGGGCAGGGGGTTATAAGAAGGG
III	210079	210118	G_350	GGGACACGAATGTTTTGAGGGGCAGGGAGAGAGAGGGGG
III	241069	241152	G_351	GGGACAATTTGGAACGGGCATAGCCGATGATTTGAAAGTCCTCGGGAATAATTTTGCGGACGTAAAGGGCAAACAAGGCCGGG
III	275927	275979	G_352	GGGCTTCGCTTCCATAAGAGTAGTGGGATTAGAGATTGGGAAAATGATGGGG
III	361523	361576	G_353	GGGACGCTAGACGGAGCGGGTTTGTTCGGGTGTTGGTCAGCTAACGGGTTGGG
III	368393	368450	G_354	GGGCAAGATATTGTAACGGGAGCGGAGGGGCAACGAGACTAGTAACAACGTTATGGG
III	384576	384679	G_355	GGGTTATACTTGGGAAGGTGAATATCAGCGTTCTTGGGATATCGTACAGGAGGACGCAGAGGGTAGTTTAGTAGGCGTTATCGCTGGGCTTATTCAAAGCGGG
III	475478	475519	G_356	GGGAGCGCTCGTCCCCGATGGGGTGTTATGGGGAGTTGGGG
III	564113	564182	G_357	GGGTTAGGGGAGTGATGAAGGGGGGGAAGAGGGATGCCCGCAGAGTAAAGCAAGGAGGGAGAGGGAGGG
III	578867	578915	G_358	GGGCATTTGACTTCTAATCAAGGGATTGCGGGTTCGAGTCCCGCCGGG
III	612135	612178	G_359	GGGAGACAGGGGAAGGGAACTTACCAGCCTTGGAAAGACCGGG
III	627592	627630	G_360	GGGGGACAAACCCAAGGGACCAATCTTGGGAGCAAGGG
III	691515	691553	G_361	GGGGGACAAACCCAAGGGACCAATCTTGGGAGCAAGGG
III	713181	713261	G_362	GGGTGAGGTTGCAAGGACGGTTGTTTGGGGTACGGCATTTAGCCGCAAAATCAAGGGTTTCAGCGGTAGTCAAAGATGGG
III	760258	760330	G_363	GGGTGCGTCGATAAGGATCGTTGGGATCGCCGACAAGGTCTTCTGAAGAAGGGTATGCCTGAAAAATGGGGG
III	762919	762949	G_364	GGGGGGATGACGTGGGGGAGGGCGAAAGGG
III	776311	776378	G_365	GGGAACGGTACAGATTCCGACTAGTACGGGCCCATTTCCAAAATTCCAAAACGGGACGACAAAAGGG
III	808381	808427	G_366	GGGAGTTTTTAAAAGGGAGGAAGAAGGAGGAGGGGAGGAACTAGGG
III	851025	851075	G_367	GGGAAAGCATTGGGTTTCATGTAAGGGATTTGCATCCGGCTAGTATGGGG
III	851990	852065	G_368	GGGACTTCCCACAAACTGGGGATGCTCTTCCAGATAGGCAGCGGTGGGTGGTGGTTGTAAAAGAAGATTTTGGGG
III	948906	948977	G_369	GGGGAACCACATAAAACTTTGAAAGGAAGGGGTCCTTGTTCCATAAAGGCTTGGGCAGGAGATTGATGGGG
III	1009434	1009483	G_370	GGGAGCCTGATACTAATACTGGGATTTGGGTGGTGACTGGTAGGATGGG
III	1015438	1015495	G_371	GGGAGTTAATAGCAATGGGATCTATATGGGGATCATCTGTTCCAGCAGAACCTGGGG
III	1149555	1149608	G_372	GGGAACGCTTCCAGCTCTTGCTCGGGCTGGGTTTGTAGACAGTTCATTATGGG
III	1186418	1186456	G_373	GGGGTTGATTGGGGTCAATGGGTATAGCAACTGCAGGG
III	1210751	1210815	G_374	GGGAAGCCGATGATGATGAGGGTGTCGATGACTTTGCCGTCGAATATGGGGGACCTGATTTGGG
III	1279429	1279482	G_375	GGGAGCCACCTTGGGACTCATCGCTGGCAACACTTTACTAGGGGTGGAAGGGG
III	1309126	1309150	G_376	GGGCGGGCGGGAAGGGCAGATGGG
III	1314302	1314357	G_377	GGGGTAAAGTGTGTAATTTCTTAGGGTTAGTGGGAGAAATATTAGAATCCTCGGG
III	1382766	1382803	G_378	GGGTTAGAGGGAGGAATGGGAGAGATCTTTGGTAGGG
III	1384196	1384234	G_379	GGGCCAAAGGGTTCCTGGGTGGGTGCCTTTAAATGGGG
III	1393994	1394034	G_380	GGGGGCCTTGGGATCCCATTTGCGTTCGGGAACGCTGGGG
III	1395080	1395116	G_381	GGGGGAAAGGCGTCCGAAGGCTCAGGGGGGGAAGGG
III	1395165	1395217	G_382	GGGGATGGGCGAAAGAACGGCGGAAATCGATGGGAGATATGTGGAGGAAGGG
III	1421553	1421578	G_383	GGGATGGGGTGCTTGGGGGGGGGGG
III	1572217	1572273	G_384	GGGCTGGGGATGAACATAACCAGTGTGGTTGGGAGCCATCATTGGAGCATTAGGGG
III	1588467	1588518	G_385	GGGATTTTCGGGATTTGACACAACGACGGGGAAGAAGCATGGAGACGTGGG
III	1668314	1668367	G_386	GGGTAGCTAAATGGTTGGGATTCCAAATCATGGGGTCTTTGCATAGCATTGGG
III	1841632	1841748	G_387	GGGTCGAGAATTCCTATATTGGGAGGACAGTAGTATTCGGGCAAGACGACATGAACGCCGGCAGAAGGGACAACCATTCTAGGAAACTGGGCAGTCTTGGGTGGCTCACCTTGGGG
III	1842484	1842540	G_388	GGGGCTAACGATTTGGTAAACGGGGTAAATTGGGGATTGAAGTGAGAAGGAGCGGG
III	2080356	2080417	G_389	GGGATCAAAGCGATGGGTGATAGCGTACTGAGTCTCTGGGGGTAAATTGTGTTGATTGGGG
III	2256064	2256111	G_390	GGGCACTCCAAAAAGAAGGGGAGGGGAAAGATTTTTTTTAAAGCGGG
III	2361100	2361155	G_391	GGGATTGGAGTAGCGGGAGCTGTGTGCTTCTGCCTAGGGGGGGATTTCTGTGGGG
III	2416879	2416926	G_392	GGGAAGGAGACCGAAAGTTTATGAATCGGGAATTTACTGGGATTGGG
III	2441350	2441386	G_393	GGGTAACGGGGAATTAGGGTTCGATTCCGGAGAGGG
III	2444233	2444283	G_394	GGGGGCGGAAAAAGAATAAGGGAAGGTGGCTTTCCGGGTTCTGCCTGGGG
III	2445693	2445730	G_395	GGGATAAGGATTGGCTCTAAGGGTTGGGTACGTTGGG
III	2449594	2449619	G_396	GGGGAAGGGTGGGGCATGTTATGGG
III	2450111	2450184	G_397	GGGGTGGGACTTTAAATTTTTCAGGGTCGGTAGAGTCAGAGATGGGTGTGGGAAGGGGTAGTTGTAGGTAGGG
III	2452239	2452275	G_398	GGGTAACGGGGAATTAGGGTTCGATTCCGGAGAGGG
III	997	1033	G_399	CCCTCTCCGGAATCGAACCCTAATTCCCCGTTACCC
III	3089	3162	G_400	CCCTACCTACAACTACCCCTTCCCACACCCATCTCTGACTCTACCGACCCTGAAAAATTTAAAGTCCCACCCC
III	3654	3679	G_401	CCCATAACATGCCCCACCCTTCCCC
III	7523	7560	G_402	CCCAACGTACCCAACCCTTAGAGCCAATCCTTATCCC
III	8970	9020	G_403	CCCCAGGCAGAACCCGGAAAGCCACCTTCCCTTATTCTTTTTCCGCCCCC
III	11867	11903	G_404	CCCTCTCCGGAATCGAACCCTAATTCCCCGTTACCC
III	13959	14032	G_405	CCCTACCTACAACTACCCCTTCCCACACCCATCTCTGACTCTACCGACCCTGAAAAATTTAAAGTCCCACCCC
III	14524	14549	G_406	CCCATAACATGCCCCACCCTTCCCC
III	18393	18430	G_407	CCCAACGTACCCAACCCTTAGAGCCAATCCTTATCCC
III	19840	19890	G_408	CCCCAGGCAGAACCCGGAAAGCCACCTTCCCTTATTCTTTTTCCGCCCCC
III	22737	22773	G_409	CCCTCTCCGGAATCGAACCCTAATTCCCCGTTACCC
III	96622	96648	G_410	CCCTAAGATACCCACTCCCAACTCCC
III	173730	173773	G_411	CCCTTCCCTAGCGTTACCCGAGAAAGTGGCGCAAACCTTCCCC
III	241596	241676	G_412	CCCTTAACTAGCACCATTACTCACTACCCACTACTCACTGCCCTGCCTTACCCTGCCCTTTTTTCAAAAATCCCCGGCCC
III	336675	336735	G_413	CCCCTATCAGTACGATTTTTACCTTATATCCCACCCATCTCTGCAAGGCGTTTCGGTCCC
III	348266	348309	G_414	CCCCATCGGCCCTTCAACACTCGCTGCCCCCCTCCCCTCCCCC
III	419740	419800	G_415	CCCTTATTTATTACTCAGTCCAAAATACCCGTTTATAAAAGACGTGCCCTTGTAAATCCC
III	484656	484720	G_416	CCCTAAGGACTTCCATTCCCAAATTCTCATGGACTCCTACCCCGCGGGTAAAATCGACTGCCCC
III	509379	509408	G_417	CCCCCTCTTCCCACAAATACCCTCTTCCC
III	593400	593432	G_418	CCCTATTGGAACTTCCCCTCTGAACCCTTCCC
III	618004	618032	G_419	CCCTTCCCTTCCCTTTCCGCTTTAACCC
III	722618	722680	G_420	CCCAGGTGGCTAATCCCATCCACCATACTGCCCCTTCACCCTCAGACGTTCGTGCGTTTCCC
III	723281	723365	G_421	CCCTTTTCCCCAATGCTACTCTACCTAACCCACCCTCATCTGAGTTGTTAACTACTCCCTTTCAACAAATCAAACCTCCTTCCC
III	739855	739896	G_422	CCCATTGTCCCGCAAAATGTTTCTAAAAAGGTTCCCGTCCC
III	749994	750069	G_423	CCCAAGCGATGGCTACTGTCGTACCCTCTGTCAGTACACCTGGTGGTACCCCTCCTCGCTTTGCTTCTCCGGCCC
III	770003	770050	G_424	CCCGGTATTCTTCCCAATGCTCCCCGATGTACCCCAAAGAATACCCC
III	813125	813166	G_425	CCCACACCCCCTTTCTCTTATGTACAGACTCCCTGCATCCC
III	840307	840363	G_426	CCCTTAAAGCCCTTCAAAACTCTTATGGATCATCCCATCTTTATCGCTTTACACCC
III	863185	863282	G_427	CCCTTTGCCTTTCCCTTGGGCCCTGTATTTGCTACCTCTTCCCAAGCAGCTGCCTCGGAAACCGCCCTTCCTTCGGGTTATGAACCCGATGAAGCCC
III	928776	928819	G_428	CCCATGACAATTCCATTTGGGCATCCCGTTATGCCCACTTCCC
III	965015	965059	G_429	CCCCTCTCTCTGTACCCCGATGACCCTTTTCTCAAATGTTCCCC
III	968304	968333	G_430	CCCACTTTCTCTTTCCCTCTCCCTCTCCC
III	1332009	1332053	G_431	CCCATAACCTGTACTCCCATGGGCCCTATATGTTTATGGGCCCC
III	1362602	1362664	G_432	CCCAACCTGTCCTCTACACTTACCCATGGCCAAAGTTCAACTGAGCCCGAAGGAGATTACCC
III	1396637	1396695	G_433	CCCTCCACCAATCCCCGTCCACACAGATCCCAAACGAGGGGAACAATTGCCACACCCC
III	1580203	1580260	G_434	CCCAATTGCATTTCCTATCCCTCCAAATGCATTTCCTATCCCTCCAAATGCATTCCC
III	1590857	1590931	G_435	CCCCCAACCTCCCATTTCCTCCTTACGGCCCGATAGCGATCGTCTTTCCCTCGCTATCACTCGCTACCGGCCCC
III	1591398	1591451	G_436	CCCACGGTGGTCCCGAGAACGTCAAGTTCGAGGAAGTCCCCGTCGCCGAGCCC
III	1591767	1591817	G_437	CCCATGCTACCATCATCCCCGAGTCCGTTCCCCTCGAGGTTGCTGCTCCC
III	1686401	1686463	G_438	CCCCCACTTTGTCTATCATGGTCCCCTTGTTGGCCCGTGGTTTGAATGAGCGTTCCACTCCC
III	1715386	1715436	G_439	CCCAAAAGCTTATTTCCTGGGCCCACCGGGTTCTTCCCCATCAACTCCCC
III	1762668	1762689	G_440	CCCACGCCCACCCTTAACCCC
III	2012414	2012513	G_441	CCCATGTGCACGTGACGGTACTCTCCCTTCCCTTTGTTGATGAAGAGCCGAGGAACCCGCCCTCAGCTTTACAAACCTGCCTCCTCCCAACACCATCCC
III	2024757	2024800	G_442	CCCTAACTTTAAACAATCCCCCTCCCTCCTTCTTTCCTTACCC
III	2068248	2068266	G_443	CCCTACCCTACCCTACCC
III	2074218	2074261	G_444	CCCATAGACTGTATTTTCCCAACTGGACCTATCCCGTAGGCCC
III	2112781	2112832	G_445	CCCAAAAGGTCGGACAGCGGACCCAAGAACAGAGGGCCCAAAGCGACACCC
III	2311262	2311297	G_446	CCCTACTCCCGCTGCCCTGCCGACGTCCTTTACCC

## Sheet: tDNA
Chr	Start	End
I	365155	365226
I	446000	446071
I	703075	703147
I	718119	718190
I	934665	934738
I	957183	957254
I	1096369	1096466
I	1096474	1096545
I	1195592	1195663
I	1314924	1315020
I	1421149	1421221
I	1449398	1449469
I	1484979	1485061
I	1527088	1527181
I	1603305	1603376
I	1646292	1646362
I	1704582	1704664
I	1733764	1733838
I	1746464	1746547
I	1772296	1772369
I	2214733	2214814
I	2249180	2249250
I	2433048	2433119
I	2441963	2442037
I	2510538	2510610
I	2578426	2578524
I	2684683	2684765
I	2802761	2802858
I	2844674	2844745
I	3047677	3047758
I	3086310	3086392
I	3157430	3157501
I	3164749	3164820
I	3443055	3443144
I	3559754	3559826
I	3591948	3592044
I	3700665	3700737
I	3701556	3701628
I	3710739	3710821
I	3736520	3736592
I	3752334	3752406
I	3765008	3765081
I	3765434	3765505
I	3768290	3768363
I	3773910	3773983
I	3776768	3776839
I	3777192	3777265
I	4059028	4059106
I	4265149	4265245
I	4265253	4265324
I	4532857	4532927
I	4715431	4715502
I	4796977	4797059
I	5045132	5045204
I	5232917	5232987
I	5437747	5437828
II	180994	181064
II	257454	257525
II	257908	257979
II	258848	258919
II	285389	285459
II	285676	285749
II	326235	326305
II	326652	326724
II	355920	355991
II	464238	464309
II	570156	570226
II	602625	602699
II	658451	658531
II	717076	717148
II	744754	744835
II	820491	820562
II	960729	960800
II	1160893	1160994
II	1402444	1402541
II	1503953	1504024
II	1597996	1598069
II	1598075	1598155
II	1598511	1598594
II	1598745	1598845
II	1599337	1599407
II	1599706	1599788
II	1600086	1600159
II	1600233	1600306
II	1600967	1601049
II	1601491	1601562
II	1602188	1602260
II	1602347	1602417
II	1618293	1618366
II	1618440	1618513
II	1619174	1619256
II	1629159	1629241
II	1629902	1629975
II	1630049	1630122
II	1643849	1643932
II	1644083	1644183
II	1644675	1644745
II	1645044	1645126
II	1645424	1645497
II	1645571	1645644
II	1646305	1646387
II	1646829	1646900
II	1647283	1647355
II	1774860	1774932
II	1825787	1825858
II	1877221	1877292
II	2032160	2032233
II	2069487	2069557
II	2319292	2319363
II	2434303	2434374
II	2576376	2576448
II	2768257	2768335
II	2790375	2790446
II	2939715	2939786
II	3209139	3209217
II	3350594	3350688
II	3360519	3360590
II	3814134	3814216
II	3814558	3814641
II	3914043	3914121
II	3939227	3939297
II	4031743	4031816
II	4107639	4107710
II	4210053	4210126
III	71400	71471
III	113716	113786
III	140967	141038
III	331228	331300
III	473199	473280
III	578847	578919
III	817425	817498
III	820567	820637
III	847701	847782
III	925852	925924
III	947262	947335
III	1065044	1065117
III	1065778	1065860
III	1066628	1066709
III	1067092	1067164
III	1068029	1068099
III	1068182	1068254
III	1069166	1069244
III	1071093	1071175
III	1092437	1092507
III	1092595	1092667
III	1092934	1093016
III	1093083	1093154
III	1096085	1096185
III	1097499	1097570
III	1102809	1102909
III	1105840	1105911
III	1105978	1106060
III	1106327	1106399
III	1106487	1106557
III	1139536	1139618
III	1142192	1142264
III	1206747	1206819
III	1253193	1253287
III	1361090	1361161
III	1475034	1475116
III	1689713	1689809
III	1689817	1689888
III	1701899	1701972
III	1775992	1776073
III	1788949	1789020
III	1844639	1844710
III	1863131	1863202
III	2037352	2037422
III	2072080	2072174
III	2074991	2075062
III	2139408	2139478

## Sheet: 5S_rDNA
Chr	Start	End	Systematic ID	Strand	Sequence
I	149658	149776	SPRRNA.10	forward	GTCTACGGCCATACCTAGGCGAAAACACCAGTTCCCGTCCGATCACTGCAGTTAAGCGTCTGAGGGCCTCGTTAGTACTATGGTTGGAGACAACATGGGAATCCGGGGTGCTGTAGGCT
I	456527	456645	SPRRNA.11	forward	GTCTACGGCCATACCTAGGTGAAAACACCAGTTCCCGTCCGATCACTGCAGTTAAGCGTCTGAGGGCCTCGTTAGTACTATGGTTGGAGACAACATGGGAATCCGGGGTGCTGTAGGTT
I	912230	912396	SPRRNA.12	reverse	TTCGGACAACTGTTTACACATTAAATTAATTAAATTCTTAGAACGAATATCTACGGCCATACCTAGGCGAAAACACCAGTTCCCGTTCGATCACTGCAGTTAAGCGTCTGAGGGCCTCGTTAGTACTATGGTTGGAGACAACATGGGAATCCGGGGTGCTGTAGGTT
I	2976790	2976979	SPRRNA.13	forward	AATAAATTCTACTTATGAATAAATCAAATGTCTACGGCCATACCTAGGCGAAAACACCAGTTCCCGTCCGATCACTGCAGTTAAGCGTCTGAGGGCCTCGTTAGTACTATGGTTGGAGACAACATGGGAATCCGGGGTGCTGTAGGCTTCCTTTTATTCTTTTTTTCTATTTTTTATTAATTTCATTTTC
I	3165354	3165546	SPRRNA.14	forward	AAAACTTATTGCTTATACATGTTATAAATATACTATTTAAACGTCTACGGCCATACCTAGGCGAAAACACCAGTTCCCGTCCGATCACTGCAGTTAAGCGTCTGAGGGCCTCGTTAGTACTATGGTTGGAGACAACATGGGAATCCGGGGTGCTGTAGGCTCATCTTTTTTTGTTGATGATTTGCTTCTTTTT
I	3547889	3548049	SPRRNA.15	reverse	ACTATATATATTATTAATTACTAAACTCAATGTCTACGGCCATACGTAGGCGAAAACACCAGTTCCCGTCCGATCACTGCAGTTAAGCGTCTGAGGGCCTCGTTGGTACTATGGTTGGAGACAACATGGGAATCCGGGGTGCTGTAGGCTCATCTTTTTTT
I	3634370	3634504	SPRRNA.16	forward	TGTCTACGGCCATACCTAGGCGAAAACACCAGTTCCCGTCCGATCACTGCAGTTAAGCGTCTGAGGGCCTCGTTAGTACTATGGTTGGAGACAACATGGGAATCCGGGGTGCTGTAGGCTTCATTTCGTTTTTTT
I	3830380	3830498	SPRRNA.17	forward	GTCTACGGCCATACCTAGGCGAAAACACCAGTTCCCGTCCGATCACTGCAGTTAAGCGTCTGAGGGCCTCGTTAGTACTATGGTTGGAGACAACATGGGAATCCGGGGTGCTGTAGGCT
I	3891662	3891784	SPRRNA.18	reverse	AATGTCTACGGCCATACCTAGGCGAAAACACCAGTTCCCGTCCGATCACTGCAGTTAAGCGTCTGAGGGCCTCGTTAGTACTATGGTTGGAGACAACATGGGAATCCGGGGTGCTGTAGGCCT
I	4184341	4184518	SPRRNA.19	reverse	CATTCTTTAATTACAGTATATATAGTTTAAATTAATGAAGCAAATGTCTACGGCCATACCTAGGCGAAAACACCAGTTCCCGTCCGATCACTGCAGTTAAGCGTCTGAGGGCCTCGTTAGTACTATGGTTGGAGACAACATGGGAATCCGGGGTGCTGTAGGCTTTTTGCTTTTTTGT
I	4240850	4240968	SPRRNA.20	reverse	GTCTACGGCCATACCTAGGCGAAAACACCAGTTCCCGTCCGATCACTGCAGTTAAGCGTCTGAGGGCCTCGTTAGTACTATGGTTGGAGACAACATGGGAATCCGGGGTGCTGTAGGCT
II	464527	464645	SPRRNA.28	forward	GTCTACGGCCATACCTAGGCGAAAACACCAGTTCCCGTCCGATCACTGCAGTTAAGCGTCTGAGGGCCTCGTTAGTACTATGGTTGGAGACAACATGGGAATCCGGGGTGCTGTAGGCT
II	520254	520494	SPRRNA.29	forward	TAACGTTAATTATGAATTAGTATAAAATTTACAATTAATTCAAACAACTGTCTACGGCCATACCTAGGCGAAAACACCAGTTCCCGTCCGATCACTGCAGTTAAGCGTCTGAGGGCCTCGTTAGTACTATGGTTGGAGACAACATGGGAATCCGGGGTGCTGTAGGCTTCTTTTTATTCTTTTTGCGATTTTATTTTTTAATTTTATTGTTTACAAAGAGATTATAAGCCTTATGCTTTGT
II	569121	569305	SPRRNA.30	forward	GTATAAATTTATTAAATATGCTTAGTAACTGTCTACGGCCACACCTAGGCGAAAACACCAGTTCCCGTCCGATCACTGCAGTTAAGCGTCTGAGGGCCTCGTTAGTACTATGGTTGGAGACAACATGGGAATCCGGGGTGCTGTAGGCTCCTTTCTTTTTTTTTCGGAATATTATTTTATTCTTA
II	783253	783498	SPRRNA.31	forward	TTAAACGTCTACGGCCATACCTAGGCGAAAACACCAGTTCCCGTCCGATCACTGCAGTTAAGCGTCTGAGGGCCTCGTTAGTACTATGGTTGGAGACAACATGGGAATCCGGGGTGCTGTAGGCTTCCTTTTATTCTTTTTGCTTTTTGTTTGAGCTCATTTGGGAATAATAATCATTTACCTTGATTCGTACTTATTCATTTCAATACCTTTGCACATAATATTATTGTGTACTATGAATGATAT
II	1199882	1200066	SPRRNA.27	forward	TTACATAGCATAAAATTATATAAGCTATAAAGTATTTTACTAGGTGTCTACGGCCATACCTAGGCGAAAACACCAGTTCCCGTCCGATCACTGCAGTTAAGCGTCTGAGGGCCTCGTTAGTACTATGGTTGGAGACAACATGGGAACCGGGGTGCTGTAGGCTTCATTTCGTTTTTTTTCTTAA
II	1406385	1406824	SPRRNA.32	forward	TACCAGTGATGCCGAGCAGCTCATCGAATTAAAACATAATCGAAATATTCATGTAAAATACTATTAATATACAATACAAATTACATTCATGAGTGATAATACATTTGGATTCGCAAATTCTTCGCAACATTATACAAAGAGTATGAGTATTCTTCTGTCTATAATTAGCACTATAAATTATTTTAACTTATACAGCAAATGTCTACGGCCATACCTAGGCGAAAACACCAGTTCCCGTCCGATCACTGCAGTTAAGCGTCTGAGGGCCTCGTTAGTACTATGGTTGGAGACAACATGGGAATCCGGGGTGCTGTAGGCTTCCTTTCATTACTGTATTCATTTTTTTTACATTACTTACACATGTTAGTGAACACAATGAAAGCAAACGTTTCTAAAATG…
II	1504332	1504498	SPRRNA.33	forward	TTTTTTCTAACCTTTATAATTTATAAACTAGAATGTTTAATGTCTACGGCCATACCTAGGCGAAAACACCAGTTCCCGTCCGATCACTGCAGTTAAGCGTCTGAGGGCCTCGTTAGTACTATGGTTGGAGACAACATGGGAATCCGGGGTGCTGTAGGCTATTTTTT
II	2032410	2032528	SPRRNA.39	forward	GTCTACGGCCATACCTAGGCGAAAACACCAGTTCCCGTCCGATCACTGCAGTTAAGCGTCTGAGGGCCTCGTTAGTACTATGGTTGGAGACAACATGGGAATCCGGGGTGCTGTAGGCT
II	2261371	2261489	SPRRNA.34	reverse	GTCTACGGCCATACCTAGGCGAAAACACCAGTTCCCGTCCGATCACTGCAGTTAAGCGTCTGAGGGCCTCGTTAGTACTATGGTTGGAGACAACATGGGAATCCGGGGTGCTGTAGGCT
II	2322705	2322851	SPRRNA.35	forward	ATATATTTTACTAATTACTTATAGTGCTGTCTACGGCCATACCTAGGCGAAAACACCAGTTCCCGTCTGATCACTGCAGTTAAGCGTCTGAGGGCCTCGTTAGTACTATGGTTGGAGACAACATGGGAATCCGGGGTGCTGTAGGCT
II	2442700	2442852	SPRRNA.40	reverse	AATATATATATTTTACTAAATACTAAACTCAATGTCTACGGCCACACCTAGGCGAAAACACCAGTTCCCGTCCGATCACTGCAGTTAAGCGTCTGAGGGCCTCGTTAGTACTATGGTTGGAGACAACATGGGAATCCGGGGTGCTGTAGGCTT
II	3171566	3171645	SPRRNA.41	reverse	CTGCAGCTAAGCGTCTGATGGCTTTGTTAGTACCATCGTAGGAGACAATATGGGAATCCCGGGTGCTGTAGGCTATTTTT
II	3938578	3938707	SPRRNA.36	forward	GTCTACGGCCATACCTAGGCGAAAACACCAGTTCCCGTCCGATCACTGCAGTTAAGCGTCTGAGGGCCTCGTTAGTACTATGGTTGGAGACAACATGGGAATCCGGGGTGCTGTAGGCTTCTTTTTTTTA
II	4161556	4161775	SPRRNA.37	reverse	TTTTTGTAGTATAAATATTCAAAAATTCTTCACTAGATGTCTACGGCCATACCTAGGCGAAAACACCAGTTCCCGTCCGATCACTGCAGTTAAGCGTCTGAGGGCCTCGTTAGTACTATGGTTGGAGACAACATGGGAATCCGGGGTTTTGTAGGTTCCTTCTTTATTATTGCTGTTTGGTTTTTACCTTCTCTTTTGGAGCATATTTTGAGTACTGAAT
II	4210360	4210500	SPRRNA.38	reverse	TGTCTACGGCCATACCTAGGCGAAAACACCAGTTCCCGTCCGATCACTGCAGTTAAGCGTCTGAGGGCCTCGTTAGTACTATGGTTGGAGACAACATGGGAATCCGGGGTGCTGTAGGCTCCTTCTTTATTATTGCTATTT
III	523289	523475	SPRRNA.24	forward	ATAAAGGGCATTAAAGTAAACGTAGATTGTCTACGGCCATACCTAGGCGAAAACACCAGTTCCCGTCCGATCACTGCAGTTAAGCGTCTGAGGGCCTCGTTAGTACTATGGTTGGAGACAACATGGGAATCCGGGGTGCTGTAGGCTCCTTCTTTTCTTTCTTTTTTGCCTTTTTAATCCTGTTTTT
III	926108	926294	SPRRNA.26	forward	TTTACATTATATATTACTAAATTACTAACTGTGTGTCTACGGCCATACCTAGGCGAAAACACCAGTTCCCGTCCGATCACTGCAGTTAAGCGTCTGAGGGCCTCGTTAGTACTATGGTTGGAGACAACATGGGAATCCGGGGTGCTGTAGGCTCCTTCTTTTTTATTTACTATTTGCTTGGCTTCTG
III	1369974	1370202	SPRRNA.03	reverse	GTTAACCTACTTGAATAACAGAATAAATACTATTATTTAACACAACAAATGTCTACGGCCATACCTAGGCGAAAACACCAGTTCCCGTCCGATCACTGCAGTTAAGCGTCTGAGGGCCTCGTTAGTACTATGGTTGGAGACAACATGGGAATCCGGGGTGCTGTAGGCTTCCTTTTATTCTTTTTGCTTTTTCTGCTTTATTTTAATTCCTCGTTTTCGACATCAAATC
III	1474219	1474427	SPRRNA.04	reverse	GTTAACCTACTTGAATAACAGAATAAATACTATTATTTAACACAACAAATGTCTACGGCCATACCTAGGTGAAAACACCAGTTCCCGTCCGATCACTGCAGTTAAGCGTCTGAGGGCCTCGTTAGTACTATGGTTGGAGACAACATGGGAATCCGGGGTGCTGTAGGCTTCCTTTTATTCTTTTTGCTTTTTGTTGTATTTGTTTCTAA
III	1690945	1691075	SPRRNA.05	forward	GTCTACGGCCATACCTAGGTGAAAACACCAGTTCCCGTCCGATCACTGCAGTTAAGCGTCTGAGGGCCTCGTTAGTACTATGGTTGGAGACAACATGGGAATCCGGGGTGCTGTAGGCTCCTTTTTTTTAA
III	1702123	1702252	SPRRNA.06	forward	TGTCTACGGCCATACCTAGGCGAAAACACCAGTTCCCGTCCGATCACTGCAGTTAAGCGTCTGAGGGCCTCGTTAGTACTATGGTTGGAGACAACATGGGAATCCGGGGTGCTGTAGGCTTCCTTTTATT
III	2308122	2308319	SPRRNA.07	reverse	AATTACCATATAATTTACTATTGTTGAAAAACATTGTCTACGGCCATACCTAGGCGAAAACACCAGTTCCCGTCCGATCACTGCAGTTAAGCGTCTGAGGGCCTCGTTAGTACTATGGTTGGAGACAACATGGGAATCCGGGGTGCTGTAGGCTCCTTCTCTTATTATTGCTATTTTATTTTTTTAATTTTATTGTTT

## Sheet: READ ME
Genomic location of G4s, tDNA and 5SrDNA in S. pombe genome
Sequence of G4 structures and 5S rDNA genes
