# Supplementary material for: Stabilization of G-quadruplex DNA structures in Schizosaccharomyces pombe causes single-strand DNA lesions and impedes DNA replication
Source: Nucleic Acids Res. 2020 Oct 12;48(19):10998–1015. doi: 10.1093/nar/gkaa820 (PMC7641769; doi:10.1093/nar/gkaa820)
Supplement: gkaa820_Supplemental_Files [file gkaa820_supplemental_files.zip › Supporting file 3.xlsx]

## Sheet: Cdc20
chr	G4_Name	sequence
I	3	GGGACTCCTTATCACTGATCTCAGGGGAGATGACAGCGCTAATGGGACCGGGGACAGGGCAAGGTTGGTTAGCCATGTTGGTGGGG
I	18	GGGGAGTTATAGGGCTGTTAGGGAAGACTAAGTTCCTTTTCTTTGTGGG
I	20	GGGTAGCAAAGGTAATGATGGGGTAAGGGAAGTTGGCATTGCGGTACCATTCTTGGG
I	53	GGGGTAGCCAAATCGGGGGTAAAGGGACCGTTCAAATGGGG
I	67	GGGCGACGGGATGATGATGACGGAGAGGGATGGGGAAAGGAAGAAGAGGG
I	71	GGGAAAGGGAAAGAGCAAAAACCTGGGGGCGGG
I	72	GGGGGGGGGGGGGGGGG
I	80	GGGAGGGTACTTCGGGAAGGGG
I	87	GGGGGCAGCAGGTGGTTGAGGGACCGAAGGTGCTTCAGGTACAACGGGAACAGCAGGCCTCTGAGGG
I	106	CCCCAAATGCATGAACGTAAGAGTCCCTTTGAGACCCGTTATGCCAAGCAACAAGCTTCCCTTAAGCTTCCTCTTTTCCC
I	107	CCCTCCGAGTCTACCTCTACCCCTACTAATGCTAGTTCGGTTGCCACTCCCTCTGGCACTGCTCCC
I	108	CCCTATGCCTATGTATCCTGGCATGCCCACTCAGTTCCCTGCTGGAGGTCCCGCCCCTGGCTATCCCGGTATGAACGCTCGCGGTCCCGTCCCC
I	135	CCCTATGAGTATGATACTGAGGGAAATCCCTCTTGGGCTGGTGCCCTTCCC
I	136	CCCACTTTGCCCTCGTTCACTCCCGTTTCTCTACAAACACTTTCCCGTCCTGGGACCGTGCTCAACCC
I	137	CCCAAAAAGGAGGGCAAGAAGCCCTATACCAAGGCTCCCAAGATTCAACGTCTTGTCACTCCCAGAACCCTTCAACACAAGCGTCACCGCTTTGCCC
I	149	CCCTTGTGGTGCTCCTTGTCCTTAGGTCCCTTGTGGTGCTCCTTATCCTTAGGTCCCTTATGGTGCTCCTTATCCTTAGGTCCCTTATGGTGCTCCTTATCCTTAGGTCCCTTATGGTGCTCCTTATCCTTGGGTCCC
I	150	CCCAGTACCTTCTACTGCCCCTCCTGTACCCATACCC
I	166	CCCTATAACGCTCCCGCTCCCTCACTAACCCTTTTGTCCCTCCTCTTCCC
II	197	GGGGGTAAACGGCTGGAAACGGGAGGGAGTTGAGGTGTCACGGAGGGAGAAAGAGCGGATGGGGAAGGAACGCTGACGGTTGGGGG
II	200	GGGGTAATTGAAATGCTGGGCGGGGAAGCGGGG
II	201	GGGGGGGGGAAAGGGAATTTTTTGGGTGGGG
II	207	GGGGTTCCCCCACTTGACGCCTTGGGCTAAACACTGGGGGGGAGAGAAGGAGGGGGTTTGCATAGGG
II	208	GGGTCTTTTCGTCGGGTTGGATGCGGGCATTGGTGGTGGTGACGATACGGATGGG
II	216	GGGAACGTTGTTGGAAATGGTGGCAGGGATGATAGCCATGGGAATGCGGAATGAAGGG
II	232	GGGTAGGGGTGAAGTCAGTTTTCTCAAGGGGGCACTGCCCCACATGGG
II	233	GGGCCTTGGGCAGTGGGAGGTTCTTGTAGGG
II	234	GGGTACACTGAGGGCATTGTCTAAATCCTTGAAGGGCATGGCCATAAAACCCAAAAAGGAGGG
II	239	GGGGTCCAAAACGACAACAATATCGGGAAGAGACTTCTTTTGACGGGTCTTGGG
II	240	GGGCATCCAATTCGAGAAAATTGGCTGGGGGCGTTGGGTACTTAGGG
II	265	CCCGTGTCAAGTTGCCCTCTGGTGCTAAGAAGGTTGTCCCTTCTTCTGCCC
II	284	CCCTCGCTCCGTTGCCTTAACATTTCCCGCATGCCGTTTCGTCCCCCCC
II	285	CCCCATGGACTATCACATCTGGCATACTGCCCCCTCCACCGGTAAAACTTACTTACAACCCTGGAACGACGCTGTCGAGCCC
II	332	CCCTCAACTCCCTCTTGCCCCAATGCCAGTATATCACCTAAAACCCC
II	333	CCCGGCATCGAATGCCCTCCCAACGTTATTGCCGTCCCC
II	340	CCCAACAGGCACCTCCCACCCTTTCTGAGACTGACTTTCCC
II	342	CCCAACTGTTTTCTAACTTTGGTCCCAACTCCACCACTTTTATTTATCCCGCTGAGGTTTTCCC
II	343	CCCGTAGCCCCTATCATAAACCCTACTTTTACGGCCCAAGCATTGACTTTCCC
III	348	GGGGCCGTGAGTTGGTCATGGGGGTACAGTTTGATTATGGGGGTTATGGGAATATGTAACGGATTGGG
III	352	GGGCTTCGCTTCCATAAGAGTAGTGGGATTAGAGATTGGGAAAATGATGGGG
III	353	GGGACGCTAGACGGAGCGGGTTTGTTCGGGTGTTGGTCAGCTAACGGGTTGGG
III	357	GGGTTAGGGGAGTGATGAAGGGGGGGAAGAGGGATGCCCGCAGAGTAAAGCAAGGAGGGAGAGGGAGGG
III	360	GGGGGACAAACCCAAGGGACCAATCTTGGGAGCAAGGG
III	361	GGGGGACAAACCCAAGGGACCAATCTTGGGAGCAAGGG
III	364	GGGGGGATGACGTGGGGGAGGGCGAAAGGG
III	384	GGGCTGGGGATGAACATAACCAGTGTGGTTGGGAGCCATCATTGGAGCATTAGGGG
III	433	CCCTCCACCAATCCCCGTCCACACAGATCCCAAACGAGGGGAACAATTGCCACACCCC
III	435	CCCCCAACCTCCCATTTCCTCCTTACGGCCCGATAGCGATCGTCTTTCCCTCGCTATCACTCGCTACCGGCCCC
III	436	CCCACGGTGGTCCCGAGAACGTCAAGTTCGAGGAAGTCCCCGTCGCCGAGCCC
III	437	CCCATGCTACCATCATCCCCGAGTCCGTTCCCCTCGAGGTTGCTGCTCCC
III	438	CCCCCACTTTGTCTATCATGGTCCCCTTGTTGGCCCGTGGTTTGAATGAGCGTTCCACTCCC

## Sheet: Cdc20+PhenDC3
chr	G4_Name	sequence
I	3	GGGACTCCTTATCACTGATCTCAGGGGAGATGACAGCGCTAATGGGACCGGGGACAGGGCAAGGTTGGTTAGCCATGTTGGTGGGG
I	6	GGGAGCAGCAAGAAGATAGTTGTTGGCAGGGATAACAATCTTTGAACCAGGGACGGG
I	7	GGGCTCTATCACGGCGTCTGTTTCTAGGGAGAGGTAACCAAGGGAAAACAAAGTTAACAGGG
I	18	GGGGAGTTATAGGGCTGTTAGGGAAGACTAAGTTCCTTTTCTTTGTGGG
I	20	GGGTAGCAAAGGTAATGATGGGGTAAGGGAAGTTGGCATTGCGGTACCATTCTTGGG
I	30	GGGGTAAGGGTTGCAATAGATGGGCAGCATTTGATTGGGGGG
I	43	GGGATGGGTATCTAGGAATGAAAGGCAATGTGGGGGGATAGTGGG
I	47	GGGAGTAGCCTCGCGAATCTCAGGGATGGGGCCCATGAAGAAGACGATATCGGGGG
I	53	GGGGTAGCCAAATCGGGGGTAAAGGGACCGTTCAAATGGGG
I	59	GGGTTGTGACTTGCAGACATGAAAGGGGGGGCGAGAGAGAAGTGGAGAATGGGG
I	60	GGGGAGGGTTGGGGAGAAGCGATTTGAGGG
I	65	GGGCTGGGAATATATGTCTGGCTAGTGGGTAGAAGCGCTAGGGGAGAGGACAGGGGG
I	66	GGGAGCAGCTGCATGAGCGGGTTGTTGAGGAGGGGGAGCTTGTTGCTCGGG
I	67	GGGCGACGGGATGATGATGACGGAGAGGGATGGGGAAAGGAAGAAGAGGG
I	68	GGGATGGGATGGGTCGGTCGGTCAGGTGGGTGGG
I	70	GGGAGTAGCAAGGGTGAGTTGCATTGGGGTTTCTTGGG
I	71	GGGAAAGGGAAAGAGCAAAAACCTGGGGGCGGG
I	72	GGGGGGGGGGGGGGGGG
I	77	GGGGTTAGTTAAGAATGGGTCACGGTCGCAGTCGCAGTCGGGGGTCATGGCGGG
I	80	GGGAGGGTACTTCGGGAAGGGG
I	106	CCCCAAATGCATGAACGTAAGAGTCCCTTTGAGACCCGTTATGCCAAGCAACAAGCTTCCCTTAAGCTTCCTCTTTTCCC
I	107	CCCTCCGAGTCTACCTCTACCCCTACTAATGCTAGTTCGGTTGCCACTCCCTCTGGCACTGCTCCC
I	108	CCCTATGCCTATGTATCCTGGCATGCCCACTCAGTTCCCTGCTGGAGGTCCCGCCCCTGGCTATCCCGGTATGAACGCTCGCGGTCCCGTCCCC
I	110	CCCTTCCCTCCCCTCCCCCC
I	131	CCCCTCTCCCTTCTTCTCCTCCCTCCCCCCTTGGCATCTTGTCTCCC
I	135	CCCTATGAGTATGATACTGAGGGAAATCCCTCTTGGGCTGGTGCCCTTCCC
I	136	CCCACTTTGCCCTCGTTCACTCCCGTTTCTCTACAAACACTTTCCCGTCCTGGGACCGTGCTCAACCC
I	137	CCCAAAAAGGAGGGCAAGAAGCCCTATACCAAGGCTCCCAAGATTCAACGTCTTGTCACTCCCAGAACCCTTCAACACAAGCGTCACCGCTTTGCCC
I	140	CCCATTACTTCCTGTAAACCCTCTCTACCCATCCCATTTCCATTTTCATCCCATCCTCCTCTACCCTATCTCGTATCATCCTCGGGAATCCC
I	143	CCCAGCCGGTGGAGCGACGTGAATCCCTTCCACATCCCGTCGCCCCAGTTGTTTCCC
I	145	CCCATAATTTCCCAATGTTGACCCTCAATCTTACGAGCAACACCC
I	146	CCCGTTCTTTCGAATGATACCCACATTGTCCCAGCCATGGTTGGAGATGCCC
I	147	CCCCAATCAACCCTCCAATTTCCGTAGCCCAAATCGTGCTCCC
I	149	CCCTTGTGGTGCTCCTTGTCCTTAGGTCCCTTGTGGTGCTCCTTATCCTTAGGTCCCTTATGGTGCTCCTTATCCTTAGGTCCCTTATGGTGCTCCTTATCCTTAGGTCCCTTATGGTGCTCCTTATCCTTGGGTCCC
I	150	CCCAGTACCTTCTACTGCCCCTCCTGTACCCATACCC
I	157	CCCTTCCTCTAAATAGCACGCCCACAATTTCCCACCTACTTCCCC
I	166	CCCTATAACGCTCCCGCTCCCTCACTAACCCTTTTGTCCCTCCTCTTCCC
II	182	GGGTTCGGGTGTAGCAATTCCATCAGGGGAAGGGATTTCTTCAGTAATGGGGG
II	183	GGGATTTTAGTGAGGGGAACTTTATGTTTGACATAGGTTTTGGGATCCTTCATGGCAATACGGAAAGGG
II	195	GGGATTCTCAGAGTTGGGGAGAGCAGAGGGAAATGAAGTGGCAGAGGGCAATTCGGTGGAAGGG
II	197	GGGGGTAAACGGCTGGAAACGGGAGGGAGTTGAGGTGTCACGGAGGGAGAAAGAGCGGATGGGGAAGGAACGCTGACGGTTGGGGG
II	200	GGGGTAATTGAAATGCTGGGCGGGGAAGCGGGG
II	201	GGGGGGGGGAAAGGGAATTTTTTGGGTGGGG
II	207	GGGGTTCCCCCACTTGACGCCTTGGGCTAAACACTGGGGGGGAGAGAAGGAGGGGGTTTGCATAGGG
II	208	GGGTCTTTTCGTCGGGTTGGATGCGGGCATTGGTGGTGGTGACGATACGGATGGG
II	215	GGGCGACTGAGGGAAGGGTGGGG
II	216	GGGAACGTTGTTGGAAATGGTGGCAGGGATGATAGCCATGGGAATGCGGAATGAAGGG
II	230	GGGAATGGCCTGGGGCCCAAAAACTGCATGGGTACCTTGGGTGTTGGG
II	234	GGGTACACTGAGGGCATTGTCTAAATCCTTGAAGGGCATGGCCATAAAACCCAAAAAGGAGGG
II	235	GGGCGTGAGAGGAGTGGGTAAACGATCTGGATAGGGGTGACGAGACGCATCAGGAACAGTACGGG
II	236	GGGGCAGTCACGTTTAGGGTAGGGTTGGG
II	239	GGGGTCCAAAACGACAACAATATCGGGAAGAGACTTCTTTTGACGGGTCTTGGG
II	240	GGGCATCCAATTCGAGAAAATTGGCTGGGGGCGTTGGGTACTTAGGG
II	247	GGGTTCGTGGGTCATCAGGTGACGGGGTATCAGGTCAACGGG
II	250	CCCCGCCATTTCACCCCTCATTTACGTTCTTTACCCACCCC
II	252	CCCGGCGGGACTCGAACCCACAATCCCTTGATTAGAAGTCAAATGCCC
II	257	CCCTGCCCTGCCCTGCCC
II	258	CCCTTCTTCGCCCTCTTCTCCCCTCCCTCTTCTCCC
II	259	CCCTTCACTCTACACCCTTCCCATTTTGTCTCGGCTTTCCC
II	265	CCCGTGTCAAGTTGCCCTCTGGTGCTAAGAAGGTTGTCCCTTCTTCTGCCC
II	278	CCCAAGCTTATTCCCGCGTTACTAAAAAACCCGGCGTTGTATTGGTTACTTCTGGACCCGGTGCTACGAATGTGATTACCCC
II	284	CCCTCGCTCCGTTGCCTTAACATTTCCCGCATGCCGTTTCGTCCCCCCC
II	285	CCCCATGGACTATCACATCTGGCATACTGCCCCCTCCACCGGTAAAACTTACTTACAACCCTGGAACGACGCTGTCGAGCCC
II	289	CCCTCTGCTCTCCCTTTCATTTCACAAGCCCACGTTAACCTCACATAGCCCGCTTACAGTGCATTGCCC
II	290	CCCCCGTCGGTAACCCCGAGGGAGCTGACAAGCCCAACAAGAAGAAGTTCGACCC
II	302	CCCTATGTCCTCCCCGTTCCCTCTTTCAACGTCTTGAACGGTGGTTCCC
II	307	CCCCCTTTGTCCCCCAAACCCGTTCCC
II	328	CCCCTTCATTTCTTCCCCCCTCCTTTTGCCGCTGCTTCCCTCTTCCACCCGCTCAACCC
II	329	CCCAAATGCTTCGCTGCCCCCTCAGACTGCTTACTACGCTTCACCCCTCCATGCCAATTCTGTTTCCCTTCCCCC
II	330	CCCAGCAGTCTCCCTCTTTAGGCCCTGCCCAGCAAAACATTCAACAACCACCCTCTGTCTCTATTGCATCCC
II	331	CCCATACTCTCTTCCAACCAACCCATTCAACAGCTACCCCTTCCCAACCAGGCTTCTCCTTACATTCCCGTTCCCCTGCAACAGCAACAACAATCGCAACCCC
II	333	CCCGGCATCGAATGCCCTCCCAACGTTATTGCCGTCCCC
II	340	CCCAACAGGCACCTCCCACCCTTTCTGAGACTGACTTTCCC
II	342	CCCAACTGTTTTCTAACTTTGGTCCCAACTCCACCACTTTTATTTATCCCGCTGAGGTTTTCCC
II	343	CCCGTAGCCCCTATCATAAACCCTACTTTTACGGCCCAAGCATTGACTTTCCC
III	348	GGGGCCGTGAGTTGGTCATGGGGGTACAGTTTGATTATGGGGGTTATGGGAATATGTAACGGATTGGG
III	352	GGGCTTCGCTTCCATAAGAGTAGTGGGATTAGAGATTGGGAAAATGATGGGG
III	353	GGGACGCTAGACGGAGCGGGTTTGTTCGGGTGTTGGTCAGCTAACGGGTTGGG
III	357	GGGTTAGGGGAGTGATGAAGGGGGGGAAGAGGGATGCCCGCAGAGTAAAGCAAGGAGGGAGAGGGAGGG
III	359	GGGAGACAGGGGAAGGGAACTTACCAGCCTTGGAAAGACCGGG
III	360	GGGGGACAAACCCAAGGGACCAATCTTGGGAGCAAGGG
III	361	GGGGGACAAACCCAAGGGACCAATCTTGGGAGCAAGGG
III	364	GGGGGGATGACGTGGGGGAGGGCGAAAGGG
III	369	GGGGAACCACATAAAACTTTGAAAGGAAGGGGTCCTTGTTCCATAAAGGCTTGGGCAGGAGATTGATGGGG
III	380	GGGGGCCTTGGGATCCCATTTGCGTTCGGGAACGCTGGGG
III	381	GGGGGAAAGGCGTCCGAAGGCTCAGGGGGGGAAGGG
III	382	GGGGATGGGCGAAAGAACGGCGGAAATCGATGGGAGATATGTGGAGGAAGGG
III	384	GGGCTGGGGATGAACATAACCAGTGTGGTTGGGAGCCATCATTGGAGCATTAGGGG
III	414	CCCCATCGGCCCTTCAACACTCGCTGCCCCCCTCCCCTCCCCC
III	423	CCCAAGCGATGGCTACTGTCGTACCCTCTGTCAGTACACCTGGTGGTACCCCTCCTCGCTTTGCTTCTCCGGCCC
III	425	CCCACACCCCCTTTCTCTTATGTACAGACTCCCTGCATCCC
III	433	CCCTCCACCAATCCCCGTCCACACAGATCCCAAACGAGGGGAACAATTGCCACACCCC
III	435	CCCCCAACCTCCCATTTCCTCCTTACGGCCCGATAGCGATCGTCTTTCCCTCGCTATCACTCGCTACCGGCCCC
III	436	CCCACGGTGGTCCCGAGAACGTCAAGTTCGAGGAAGTCCCCGTCGCCGAGCCC
III	437	CCCATGCTACCATCATCCCCGAGTCCGTTCCCCTCGAGGTTGCTGCTCCC
III	438	CCCCCACTTTGTCTATCATGGTCCCCTTGTTGGCCCGTGGTTTGAATGAGCGTTCCACTCCC

## Sheet: READ ME
Chromosome number and sequence of predicted G4 structures that overlapped with MACS peaks in untreated and treated ChIP-seq samples .
